# Supplementary material for: PheWAS-Based Systems Genetics Methods for Anti-Breast Cancer Drug Discovery
Source: Genes (Basel). 2019 Feb 18;10(2):154. doi: 10.3390/genes10020154 (PMC6409623; doi:10.3390/genes10020154)
Supplement: Supplementary file 1 [file genes-10-00154-s001.zip]

Archive with 24 entries (21 files):
- Supplememtary Materials - LS/
- Supplememtary Materials - LS/Supplementary Table 9-LS.xlsx
- __MACOSX/
- __MACOSX/Supplememtary Materials - LS/
- __MACOSX/Supplememtary Materials - LS/._Supplementary Table 9-LS.xlsx
- Supplememtary Materials - LS/Supplementary Table 8-LS.xlsx
- __MACOSX/Supplememtary Materials - LS/._Supplementary Table 8-LS.xlsx
- Supplememtary Materials - LS/Supplementary Table 1.xlsx
- __MACOSX/Supplememtary Materials - LS/._Supplementary Table 1.xlsx
- Supplememtary Materials - LS/Supplementary Table 3-LS.xlsx
- __MACOSX/Supplememtary Materials - LS/._Supplementary Table 3-LS.xlsx
- Supplememtary Materials - LS/Supplementary Table 7-LS.xlsx
- __MACOSX/Supplememtary Materials - LS/._Supplementary Table 7-LS.xlsx
- Supplememtary Materials - LS/Supplementary Table 6-LS.xlsx
- __MACOSX/Supplememtary Materials - LS/._Supplementary Table 6-LS.xlsx
- Supplememtary Materials - LS/Supplementary Table 2.xlsx
- __MACOSX/Supplememtary Materials - LS/._Supplementary Table 2.xlsx
- Supplememtary Materials - LS/Supplementary Table 10-LS.xlsx
- __MACOSX/Supplememtary Materials - LS/._Supplementary Table 10-LS.xlsx
- Supplememtary Materials - LS/Supplementary Table 4.xlsx
- __MACOSX/Supplememtary Materials - LS/._Supplementary Table 4.xlsx
- Supplememtary Materials - LS/Supplementary Table 5-LS.xlsx
- __MACOSX/Supplememtary Materials - LS/._Supplementary Table 5-LS.xlsx
- __MACOSX/._Supplememtary Materials - LS
