# Supplementary material for: PheWAS-Based Systems Genetics Methods for Anti-Breast Cancer Drug Discovery
Source: Genes (Basel). 2019 Feb 18;10(2):154. doi: 10.3390/genes10020154 (PMC6409623; doi:10.3390/genes10020154)
Supplement: Supplementary file 1 [file genes-10-00154-s001.zip › Supplememtary Materials - LS/Supplementary Table 9-LS.xlsx]

## Sheet: Supplementary Table 9
Supplementary Table 9. Basic information for agents targeting pathogenic genes within the top 100 genes of the original PheWAS-derived gene list
Agent	Targetsa	Activity information (breast cancer)b
681323	TNF	No
1D09C3	HLA-DRB5	No
ABACAVIR	TNF	No
ABACAVIR	HLA-B	No
ABACAVIR	HCP5	No
ABACAVIR	LST1	No
ABP 501	TNF	No
ABT-122	TNF	No
ADALIMUMAB	TNF	No
AFELIMOMAB	TNF	No
AFIMOXIFENE	ESRRG	Clinically active
ALLOPURINOL	PSORS1C1	No
ALLOPURINOL	MICB	No
AME-527	TNF	No
AMRINONE	TNF	No
AN0128	TNF	No
AP-301-IH	TNF	No
APREMILAST	TNF	No
AR-42	HDAC10	No
ARRY-614	MAPK12	No
ARRY-614	MAPK11	No
ARRY-797	MAPK12	No
ARRY-797	MAPK11	No
ART621	TNF	No
AV411	TNF	No
AZELAIC ACID	TYR	No
BELINOSTAT	HDAC10	No
BIMATOPROST	PTGFR	No
BIMATOPROST (FREE ACID FORM)	PTGFR	No
BMS-582949	MAPK12	No
BMS-582949	MAPK11	No
BOL-303259-X	PTGFR	No
BUFEXAMAC	HDAC10	No
CAMOBUCOL	TNF	No
CARBAMAZEPINE	TNF	No
CARBAMAZEPINE	MICA	No
CARBAMAZEPINE	HLA-B	No
CARBAMAZEPINE	PRRC2A	No
CARBAMAZEPINE	BAG6	No
CELASTROL	TNF	No
CEP-1347	MAPK12	No
CERTOLIZUMAB	TNF	No
CERTOLIZUMAB PEGOL	TNF	No
CHIDAMIDE	HDAC10	No
CHLOROQUINE	TNF	No
CHOLIC ACID	ESRRG	No
CLENBUTEROL	TNF	No
CRA-024781	HDAC10	No
CRX-139	TNF	No
CTI-01	TNF	No
CUDC-101	HDAC10	No
CYT007-TNFQB	TNF	No
CYT-007-TNFQB	TNF	No
CYT-609	TNF	No
CYTOFAB	TNF	No
DARATUMUMAB	CD38	No
DIETHYLSTILBESTROL	ESRRG	No
DINOPROST TROMETHAMINE	PTGFR	No
DLX-105	TNF	No
DNA VACCINE	TYR	No
EPINEPHRINE	TNF	No
ETANERCEPT	TNF	No
ETOMOXIR	CPT1B	No
FLUCLOXACILLIN	HCP5	No
FLUOROURACIL	TYMP	No
FR-133605	TNF	No
GENISTEIN	ESRRG	No
GIVINOSTAT	HDAC10	No
GLUCOSAMINE	TNF	No
GOLIMUMAB	TNF	No
GSK-681323	MAPK12	No
HMPL-004	TNF	No
HYDROQUINONE	TYR	No
ILOPROST	PTGFR	No
INFLIXIMAB	TNF	No
KC706	MAPK12	No
KC706	MAPK11	No
LATANOPROST	PTGFR	No
L-CARNITINE	CPT1B	No
LENALIDOMIDE	TNF	No
L-VALINE	VARS	No
MDL-201112	TNF	No
MELANOMA VACCINE	TYR	No
MGCD-0103	HDAC10	No
MIQ-001	CPT1B	No
MKC-1106-MT	TYR	No
MONOBENZONE	TYR	No
MULTI-EPITOPE PEPTIDE MELANOMA VACCINE	TYR	No
MULTI-EPITOPE TYROSINASE/GP100 VACCINE	TYR	No
NADH	TYR	No
NGR-HTNF	TNF	No
NICOTINAMIDE	BST1	No
NPH-30907	TNF	No
NPS-31807	TNF	No
ONYVAX-105	TNF	No
OZORALIZUMAB	TNF	No
PANOBINOSTAT	HDAC10	No
PCI-24781	HDAC10	Clinically active
PDC-41	PTGFR	No
PEGSUNERCEPT	TNF	No
PENTOXIFYLLINE	TNF	No
PERHEXILINE	CPT1B	No
PF-04236921	TNF	No
PF-06410293	TNF	No
PF-06438179	TNF	No
PH-797804	MAPK12	No
PH-797804	MAPK11	No
PHENYTOIN	HLA-B	No
PIRFENIDONE	MAPK12	No
PIRFENIDONE	MAPK11	No
PIRFENIDONE	TNF	No
PMI-005	TNF	No
PN0621	TNF	No
POLYNOMA-1	TYR	No
POMALIDOMIDE	TNF	No
PRACINOSTAT	HDAC10	No
PRANLUKAST	TNF	No
PRETARGET TECHNOLOGY	TNF	No
PSEUDOEPHEDRINE	TNF	No
R1503	MAPK12	No
REGORAFENIB	MAPK11	No
RESMINOSTAT	HDAC10	No
ROMIDEPSIN	HDAC10	No
SB681323	MAPK12	No
SCIO-469	MAPK12	No
SCIO-469	TNF	No
SEGARD	TNF	No
SEMAPIMOD	MAPK12	No
SEMAPIMOD	MAPK11	No
SMP-534	MAPK12	No
SORAFENIB	MAPK12	Clinically active
SORAFENIB	MAPK11	Clinically active
SPV-30	TNF	No
TAFLUPROST	PTGFR	No
TGAAC-94	TNF	No
THALIDOMIDE	TNF	No
TNF ALPHA KINOID	TNF	No
TNFQB THERAPEUTIC VACCINES	TNF	No
TRAVOPROST	PTGFR	No
TROGLITAZONE	ESRRG	No
VORINOSTAT	HDAC10	Clinically active
VX-702	MAPK12	No
VX-702	MAPK11	No
VX-702	TNF	No
VX-745	MAPK12	No
WF10	MAEA	No
YSIL6	TNF	No
aderived from DGIdb (http://dgidb.genome.wustl.edu/), TTD (http://bidd.nus.edu.sg/group/cjttd/), and DrugBank (http://www.drugbank.ca/)
bderived from TTD (http://bidd.nus.edu.sg/group/cjttd/), DrugBank (http://www.drugbank.ca/), and ClinicalTrials (http://clinicaltrials.gov/)
