# Supplementary material for: PheWAS-Based Systems Genetics Methods for Anti-Breast Cancer Drug Discovery
Source: Genes (Basel). 2019 Feb 18;10(2):154. doi: 10.3390/genes10020154 (PMC6409623; doi:10.3390/genes10020154)
Supplement: Supplementary file 1 [file genes-10-00154-s001.zip › Supplememtary Materials - LS/Supplementary Table 8-LS.xlsx]

## Sheet: Supplementary Table 8
Supplementary Table 8. Kolmogorov-Smirnov test for the original PheWAS-derived gene list and the PheWAS-Rank gene list
Known active anti-breast cancer drugsa	PheWAS p-valueb	PheWAS-Rank p-valuec
AMINOGLUTETHIMIDE	1	0.731
APATINIB	1	0.102
ARSENIC TRIOXIDE	1	0.00762
BEVACIZUMAB	1	0.895
BEXAROTENE	1	0.0617
BICALUTAMIDE	1	0.694
BORTEZOMIB	0.746461	0.00908
CALCITRIOL	1	0.985
CARBOPLATIN	1	0.975
CELECOXIB	1	0.33
CISPLATIN	1	0.925
CYCLOPHOSPHAMIDE	1	0.911
DANAZOL	1	0.694
DASATINIB	1	0.234
DENOSUMAB	1	0.184
DEXRAZOXANE	0.576611	0.113
DOCETAXEL	1	0.14
DOXORUBICIN	1	0.924
DROMOSTANOLONE	1	0.694
DROSTANOLONE	1	0.694
DULOXETINE	1	0.993
EPIRUBICIN	0.576611	0.113
EPOETIN ALFA	0.996184	1
ESTRADIOL	0.0588113	0.101
ETOPOSIDE	0.576611	0.113
EVEROLIMUS	1	0.219
FLUOXYMESTERONE	1	0.694
GEFITINIB	0.30548	0.0878
GEMCITABINE	1	0.635
HYDRALAZINE	1	0.389
IDARUBICIN	0.983129	0.113
IRINOTECAN	0.227899	0.114
KETAMINE	1	0.437
LAPATINIB	0.30548	0.0878
MARIMASTAT	1	0.923
METFORMIN	1	0.282
METHYLTESTOSTERONE	1	0.694
MIFEPRISTONE	1	0.694
NANDROLONE DECANOATE	1	0.694
NANDROLONE PHENPROPIONATE	1	0.694
NERATINIB	0.30548	0.0878
NORELGESTROMIN	1	0.694
OLAPARIB	1	0.988
OXALIPLATIN	0.823405	0.381
PACLITAXEL	1	0.414
PAMIDRONATE	1	0.624
PERTUZUMAB	0.30548	0.0878
RISEDRONATE	1	0.624
RITUXIMAB	1	0.895
RUCAPARIB	1	0.988
SIMVASTATIN	0.80007	0.378
SORAFENIB	0.06304	0.00116
TAMOXIFEN	0.514469	0.489
TEMSIROLIMUS	1	0.219
TESTOSTERONE	1	0.694
TESTOSTERONE PROPIONATE	1	0.694
TRASTUZUMAB	0.920471	0.442
TRASTUZUMAB EMTANSINE	0.30548	0.0878
TYVERB/TYKERB	0.30548	0.0878
VORINOSTAT	0.0594947	1
VORTIOXETINE	1	0.993
ZOLEDRONATE	1	0.624
ZOLEDRONIC ACID	1	0.624
aderived from TTD (http://bidd.nus.edu.sg/group/cjttd/), DrugBank (http://www.drugbank.ca/), and ClinicalTrials (http://clinicaltrials.gov/)
bKolmogorov-Smirnov test p-value in the original PheWAS-derived gene list (the intersection of the original PheWAS genes and the breast cancer gene-dependent network)
cKolmogorov-Smirnov test p-value in the PheWAS-Rank gene list
