# Supplementary material for: PheWAS-Based Systems Genetics Methods for Anti-Breast Cancer Drug Discovery
Source: Genes (Basel). 2019 Feb 18;10(2):154. doi: 10.3390/genes10020154 (PMC6409623; doi:10.3390/genes10020154)
Supplement: Supplementary file 1 [file genes-10-00154-s001.zip › Supplememtary Materials - LS/Supplementary Table 1.xlsx]

## Sheet: Supplementary Table 1
Supplementary Table 1. Original PheWAS-derived breast cancer-related genes
SNP (P-value)	Gene	Related to breast cancera
rs1000579 (0.04855)	AC110814.1	No
rs1000579 (0.04855)	LDHAP1	No
rs1000579 (0.04855)	STX18	No
rs10052657 (0.03751)	PDE4D	No
rs10089 (0.001173)	SLC12A2	No
rs1008953 (0.01022); rs1008953 (0.04904)	SDC4	Yes
rs1008953 (0.01022); rs1008953 (0.04904)	SYS1	No
rs1012068 (0.04374)	DEPDC5	No
rs10166942 (0.04116)	TRPM8	No
rs10259085 (0.02863)	AC079448.1	No
rs10259085 (0.02863)	C1GALT1	No
rs10259085 (0.02863)	COL28A1	No
rs10259085 (0.02863)	MIOS	No
rs10259085 (0.02863)	PMS2CL	No
rs10259085 (0.02863)	RP11-397J20.1	No
rs10259085 (0.02863)	RP11-740N7.2	No
rs10259085 (0.02863)	UNC93B2	No
rs10276619 (0.01757); rs1456893 (0.02366)	AC020743.4	No
rs1036429 (0.03569)	CCDC38	No
rs1036429 (0.03569)	SNRPF	No
rs10411195 (0.03672)	AC007204.2	No
rs10411195 (0.03672)	ZNF93	No
rs1042602 (0.0004999); rs1847134 (0.01907)	TYR	No
rs10455248 (0.01867)	RIMS1	No
rs1046089 (0.0003116); rs1046089 (0.01266)	AIF1	Yes
rs1046089 (0.0003116); rs1046089 (0.01266)	MICA	Yes
rs1046089 (0.0003116); rs1046089 (0.01266)	TNF	Yes
rs1046089 (0.0003116); rs1046089 (0.01266)	ABHD16A	No
rs1046089 (0.0003116); rs1046089 (0.01266)	BAT2	No
rs1046089 (0.0003116); rs1046089 (0.01266)	C6orf25	No
rs1046089 (0.0003116); rs1046089 (0.01266)	C6orf27	No
rs1046089 (0.0003116); rs1046089 (0.01266)	CSNK2B	No
rs1046089 (0.0003116); rs1046089 (0.01266)	DHFRP2	No
rs1046089 (0.0003116); rs1046089 (0.01266)	GPANK1	No
rs1046089 (0.0003116); rs1046089 (0.01266)	HCP5	No
rs1046089 (0.0003116); rs1046089 (0.01266)	LST1	No
rs1046089 (0.0003116); rs1046089 (0.01266)	LY6G5B	No
rs1046089 (0.0003116); rs1046089 (0.01266)	LY6G5C	No
rs1046089 (0.0003116); rs1046089 (0.01266)	LY6G6C	No
rs1046089 (0.0003116); rs1046089 (0.01266)	MICB	No
rs1046089 (0.0003116); rs1046089 (0.01266)	NCR3	No
rs1046089 (0.0003116); rs1046089 (0.01266)	UQCRHP1	No
rs1046089 (0.0003116); rs1046089 (0.01266)	XXbac-BPG248L24.10	No
rs1046089 (0.0003116); rs1046089 (0.01266)	XXbac-BPG248L24.12	No
rs1046089 (0.0003116); rs1046089 (0.01266)	XXbac-BPG296P20.14	No
rs1046089 (0.0003116); rs1046089 (0.01266); rs3094212 (0.03211)	PSORS1C1	No
rs1046089 (0.0003116); rs1046089 (0.01266); rs3131296 (0.04856)	CLIC1	Yes
rs1046089 (0.0003116); rs1046089 (0.01266); rs3131296 (0.04856)	EHMT2	Yes
rs1046089 (0.0003116); rs1046089 (0.01266); rs3131296 (0.04856)	LSM2	Yes
rs1046089 (0.0003116); rs1046089 (0.01266); rs3131296 (0.04856)	C6orf48	No
rs1046089 (0.0003116); rs1046089 (0.01266); rs3131296 (0.04856)	VARS	No
rs1046089 (0.0003116); rs1046089 (0.01266); rs9271366 (0.02557); rs9271366 (0.02922)	DDAH2	No
rs1046089 (0.0003116); rs2395148 (0.001606); rs2395148 (0.00423); rs3129882 (0.00478); rs2858331 (0.006095); rs3130501 (0.009378); rs3129934 (0.009512); rs1046089 (0.01266); rs9357152 (0.01527); rs6903608 (0.01764); rs9271366 (0.02557); rs9271366 (0.02922); rs7775228 (0.03994); rs7775228 (0.04713); rs6903608 (0.0473)	HLA-DRB5	No
rs1046089 (0.0003116); rs3129882 (0.00478); rs1046089 (0.01266); rs3131296 (0.04856)	RDBP	No
rs1046089 (0.0003116); rs3129882 (0.00478); rs1046089 (0.01266); rs3131296 (0.04856)	SKIV2L	No
rs1046089 (0.0003116); rs3129882 (0.00478); rs1046089 (0.01266); rs6903608 (0.01764); rs6903608 (0.0473); rs3131296 (0.04856)	ATF6B	No
rs1046089 (0.0003116); rs3129882 (0.00478); rs1046089 (0.01266); rs6903608 (0.01764); rs6903608 (0.0473); rs3131296 (0.04856)	CYP21A1P	No
rs1046089 (0.0003116); rs3129882 (0.00478); rs1046089 (0.01266); rs6903608 (0.01764); rs6903608 (0.0473); rs3131296 (0.04856)	STK19	No
rs1046089 (0.0003116); rs3129882 (0.00478); rs1046089 (0.01266); rs6903608 (0.01764); rs6903608 (0.0473); rs3131296 (0.04856)	XXbac-BPG116M5.16	No
rs1046089 (0.0003116); rs3130501 (0.009378); rs1046089 (0.01266)	HLA-B	Yes
rs1046089 (0.0003116); rs3130501 (0.009378); rs1046089 (0.01266)	ATP6V1G2	No
rs1046089 (0.0003116); rs3130501 (0.009378); rs1046089 (0.01266)	DDX39B	No
rs1046089 (0.0003116); rs3130501 (0.009378); rs1046089 (0.01266)	HCG27	No
rs1046089 (0.0003116); rs3130501 (0.009378); rs1046089 (0.01266)	PRRC2A	No
rs1046089 (0.0003116); rs3130501 (0.009378); rs1046089 (0.01266)	XXbac-BPG299F13.15	No
rs1046089 (0.0003116); rs3130501 (0.009378); rs1046089 (0.01266); rs3094212 (0.03211)	HLA-C	Yes
rs1046089 (0.0003116); rs805303 (0.0006561); rs805303 (0.01165); rs1046089 (0.01266)	BAG6	No
rs1046089 (0.0003116); rs9267665 (0.0124); rs1046089 (0.01266); rs9267665 (0.01753); rs3131296 (0.04856)	C2	No
rs10489849 (0.01532)	CADM3	No
rs10490113 (0.02871)	AC007131.1	No
rs10490113 (0.02871)	AC007131.2	No
rs10490113 (0.02871)	RP11-444A22.1	No
rs10500991 (0.04639)	LUZP2	No
rs10503253 (0.01135); rs2616984 (0.03364)	CSMD1	No
rs10504543 (0.03342)	KCNB2	No
rs10510837 (0.03102)	FHIT	Yes
rs10510837 (0.03102)	RP11-641C17.4	No
rs10512049 (0.01743)	PCSK5	No
rs10516487 (0.0351)	BANK1	No
rs10518025 (0.04293)	CENPC1	No
rs10518693 (0.03713)	RAD51	Yes
rs10518693 (0.03713)	SPINT1	Yes
rs10518693 (0.03713)	CASC5	No
rs10518693 (0.03713)	IVD	No
rs10518693 (0.03713)	PAK6	No
rs1057910 (0.03642)	CYP2C9	Yes
rs1064395 (0.02508)	AC138430.4	No
rs1064395 (0.02508)	ARMC6	No
rs1064395 (0.02508)	ATP13A1	No
rs1064395 (0.02508)	EDG4	No
rs1064395 (0.02508)	GATAD2A	No
rs1064395 (0.02508)	HAPLN4	No
rs1064395 (0.02508)	NCAN	No
rs1064395 (0.02508)	NDUFA13	No
rs1064395 (0.02508)	NR2C2AP	No
rs10760706 (0.02793)	STX17	No
rs10774610 (0.04171)	CCDC63	No
rs10781380 (0.0449)	FOXB2	No
rs10781380 (0.0449)	PCA3	No
rs10781380 (0.0449)	PRUNE2	No
rs10781380 (0.0449)	RP11-159H20.3	No
rs10781380 (0.0449)	RP11-470P4.2	No
rs10784496 (0.009463)	RPSAP52	No
rs10812428 (0.02793)	AL442639.1	No
rs10812428 (0.02793)	CAAP1	No
rs10812610 (0.04352)	MOB3B	No
rs10812610 (0.04352)	MOBKL2B	No
rs10852344 (0.04078)	RP11-166B2.1	No
rs10874639 (0.01386)	COL11A1	No
rs10927101 (0.03339)	AKT3	Yes
rs10927101 (0.03339)	RP11-278H7.1	No
rs10932886 (0.03992)	EPHA4	No
rs10937275 (0.03678)	ADIPOQ	Yes
rs10937275 (0.03678)	HRG	Yes
rs10937275 (0.03678)	AC007690.1	No
rs10937275 (0.03678)	DNAJB11	No
rs10937275 (0.03678)	MASP1	No
rs10937275 (0.03678)	RFC4	No
rs10937275 (0.03678)	RP11-134F2.2	No
rs10937275 (0.03678)	RP11-48F14.1	No
rs10937275 (0.03678)	RP11-795A2.2	No
rs10937275 (0.03678)	RP11-795A2.3	No
rs10937275 (0.03678)	RPL39L	No
rs10937275 (0.03678)	RTP4	No
rs10937275 (0.03678)	ST6GAL1	No
rs10937275 (0.03678)	TBCCD1	No
rs10937405 (0.007027); rs710521 (0.01044)	TP63	Yes
rs10938494 (0.02124)	AC092597.3	No
rs10938494 (0.02124)	ATP10D	No
rs10938494 (0.02124)	CNGA1	No
rs10938494 (0.02124)	CORIN	No
rs10938494 (0.02124)	RP11-731J8.1	No
rs10994397 (0.04835)	ANK3	No
rs11001819 (0.01406)	C10orf11	Yes
rs11001819 (0.01406)	RP11-325D15.2	No
rs11065987 (0.02538)	BRAP	No
rs11077773 (0.02029)	GRB2	Yes
rs11077773 (0.02029)	AC011933.2	No
rs11077773 (0.02029)	KCTD2	No
rs11077773 (0.02029)	RAB37	No
rs11077773 (0.02029)	RP11-1112G13.3	No
rs11082304 (0.03731)	AC105247.1	No
rs11082304 (0.03731)	CABLES1	No
rs11082304 (0.03731)	NPC1	No
rs11082304 (0.03731)	RIOK3	No
rs11169552 (0.04385)	ATF1	Yes
rs11169552 (0.04385)	LARP4	No
rs11169552 (0.04385)	RP11-112N23.1	No
rs11169552 (0.04385)	RP11-416A17.1	No
rs11169552 (0.04385)	RP11-60E8.2	No
rs11248060 (0.01925)	CTBP1	Yes
rs11248060 (0.01925)	ABCA11P	No
rs11248060 (0.01925)	AC078852.1	No
rs11248060 (0.01925)	ATP5I	No
rs11248060 (0.01925)	C4orf42	No
rs11248060 (0.01925)	CPLX1	No
rs11248060 (0.01925)	CRIPAK	No
rs11248060 (0.01925)	DGKQ	No
rs11248060 (0.01925)	FGFRL1	No
rs11248060 (0.01925)	GAK	No
rs11248060 (0.01925)	MFSD7	No
rs11248060 (0.01925)	MYL5	No
rs11248060 (0.01925)	PDE6B	No
rs11248060 (0.01925)	PIGG	No
rs11248060 (0.01925)	RNF212	No
rs11248060 (0.01925)	RP11-1191J2.2	No
rs11248060 (0.01925)	RP11-440L14.1	No
rs11248060 (0.01925)	SPON2	No
rs11248060 (0.01925)	TMEM175	No
rs11574637 (0.0432)	ITGAX	Yes
rs11574637 (0.0432)	RP11-120K18.3	No
rs11624704 (0.009345); rs6574433 (0.02102); rs6574433 (0.02789)	RP11-332E19.1	No
rs11624704 (0.009345); rs6574433 (0.02102); rs6574433 (0.02789); rs10146997 (0.0297)	NRXN3	No
rs11775334 (0.02999)	MSRA	No
rs11880198 (0.009122)	AC005264.2	No
rs11880198 (0.009122)	GNA15	No
rs11880198 (0.009122)	HMG20B	No
rs11880198 (0.009122)	TLE6	No
rs11880198 (0.009122)	ZNF57	No
rs1192415 (0.03286)	EPHX4	No
rs1192415 (0.03286)	HFM1	No
rs1192415 (0.03286)	RP11-91I11.1	No
rs1192415 (0.03286)	TGFBR3	No
rs11971186 (0.01954); rs11971186 (0.03558)	GRM8	No
rs11984145 (0.04245)	VPS41	No
rs12042938 (0.008329); rs12042938 (0.02754); rs12042938 (0.0328)	DISC1	No
rs12042938 (0.008329); rs12042938 (0.02754); rs12042938 (0.0328)	TSNAX-DISC1	No
rs12048904 (0.007933)	EXTL2	No
rs1208285 (0.009013)	MGC34034	No
rs1208285 (0.009013)	RP4-662A9.2	No
rs1208285 (0.009013); rs9402515 (0.01481); rs9402515 (0.01897)	RP3-323P13.2	No
rs12198986 (0.04255)	BMP6	Yes
rs12324805 (0.01913)	MEX3B	No
rs12338076 (0.03458)	EGFL7	Yes
rs12338076 (0.03458)	AGPAT2	No
rs12338076 (0.03458)	C9orf69	No
rs12338076 (0.03458)	CAMSAP1	No
rs12338076 (0.03458)	CARD9	No
rs12338076 (0.03458)	DNLZ	No
rs12338076 (0.03458)	FAM69B	No
rs12338076 (0.03458)	GPSM1	No
rs12338076 (0.03458)	INPP5E	No
rs12338076 (0.03458)	KCNT1	No
rs12338076 (0.03458)	NACC2	No
rs12338076 (0.03458)	PMPCA	No
rs12338076 (0.03458)	QSOX2	No
rs12338076 (0.03458)	RP11-251M1.1	No
rs12338076 (0.03458)	RP11-413M3.4	No
rs12338076 (0.03458)	RP11-432J22.2	No
rs12338076 (0.03458)	SDCCAG3	No
rs12338076 (0.03458)	SEC16A	No
rs12338076 (0.03458)	SNHG7	No
rs12338076 (0.03458)	UBAC1	No
rs12424086 (0.03085)	HMGA2	Yes
rs12425791 (0.03115)	WNK1	Yes
rs12425791 (0.03115)	B4GALNT3	No
rs12425791 (0.03115)	CCDC77	No
rs12425791 (0.03115)	KDM5A	No
rs12425791 (0.03115)	NINJ2	No
rs12425791 (0.03115)	RP11-218M22.1	No
rs12425791 (0.03115)	RP11-218M22.2	No
rs12425791 (0.03115)	RP11-359B12.1	No
rs12449157 (0.04409)	GFOD2	No
rs12472274 (0.02012)	ILKAP	No
rs12483205 (0.02838)	AP000704.5	No
rs12483205 (0.02838)	AP001437.1	No
rs12483205 (0.02838)	DSCR3	No
rs12483205 (0.02838)	DYRK1A	No
rs12483205 (0.02838)	HLCS	No
rs12483205 (0.02838)	PIGP	No
rs12483205 (0.02838)	TTC3	No
rs1250550 (0.009756); rs704010 (0.0124); rs1250552 (0.02949)	ZMIZ1	Yes
rs12644284 (0.01416)	TLR2	Yes
rs12644284 (0.01416)	ARFIP1	No
rs12644284 (0.01416)	KIAA0922	No
rs12644284 (0.01416)	RP11-206F17.2	No
rs12644284 (0.01416)	TRIM2	No
rs12670798 (0.002778); rs4487645 (0.02377)	DNAH11	No
rs12677663 (0.03601)	C8orf84	No
rs12677663 (0.03601)	SBSPON	No
rs12679254 (0.02361)	RP11-434I12.3	No
rs1268789 (0.01048)	FRAS1	No
rs12720356 (0.02499)	FDX1L	No
rs12720356 (0.02499)	TYK2	No
rs12741973 (0.01346)	PEX14	No
rs12753193 (0.02603)	LEPR	Yes
rs12753193 (0.02603)	RP5-1044H5.1	No
rs12761224 (0.04133)	TBATA	No
rs12772169 (0.01234); rs12772169 (0.02198)	CYP2C18	Yes
rs12772169 (0.01234); rs12772169 (0.02198)	CTBP2P2	No
rs12915189 (0.01405)	BLM	Yes
rs12915189 (0.01405)	CRTC3	No
rs12915189 (0.01405)	VPS33B	No
rs12915189 (0.01405); rs7178909 (0.03749)	CIB1	Yes
rs12915189 (0.01405); rs7178909 (0.03749)	IQGAP1	No
rs12915189 (0.01405); rs8042680 (0.04913)	FES	No
rs12915189 (0.01405); rs8042680 (0.04913)	HDDC3	No
rs12915189 (0.01405); rs8042680 (0.04913)	UNC45A	No
rs13003464 (0.005987); rs13017599 (0.04409)	PUS10	No
rs130067 (0.006422); rs130067 (0.01578)	DHX16	Yes
rs130067 (0.006422); rs130067 (0.01578)	AL662797.2	No
rs130067 (0.006422); rs130067 (0.01578)	FLOT1	No
rs130067 (0.006422); rs3130501 (0.009378); rs130067 (0.01578)	DDR1	Yes
rs130067 (0.006422); rs3130501 (0.009378); rs130067 (0.01578)	CCHCR1	No
rs130067 (0.006422); rs3130501 (0.009378); rs130067 (0.01578)	MDC1	No
rs130067 (0.006422); rs3130501 (0.009378); rs130067 (0.01578)	NRM	No
rs130067 (0.006422); rs3130501 (0.009378); rs130067 (0.01578)	RPL3P2	No
rs130067 (0.006422); rs3130501 (0.009378); rs130067 (0.01578)	SFTA2	No
rs130067 (0.006422); rs3130501 (0.009378); rs130067 (0.01578)	USP8P1	No
rs130067 (0.006422); rs3130501 (0.009378); rs130067 (0.01578)	VARS2	No
rs130067 (0.006422); rs3130501 (0.009378); rs130067 (0.01578)	WASF5P	No
rs13015714 (0.02128)	IL18R1	No
rs13015714 (0.02128)	IL1RL1	No
rs13017599 (0.04409)	AC010733.5	No
rs13017599 (0.04409)	AC010733.8	No
rs13017599 (0.04409)	NONOP2	No
rs13017599 (0.04409)	PAPOLG	No
rs13017599 (0.04409)	USP34	No
rs13017599 (0.04409); rs13031237 (0.04871)	REL	Yes
rs13031237 (0.04871)	RNU4-51P	No
rs1305088 (0.0055)	RNU6-53P	No
rs1305088 (0.0055)	SLC46A3	No
rs13078807 (0.04165)	CADM2	No
rs13106227 (0.007732)	AC112249.1	No
rs13106227 (0.007732)	SHROOM3	No
rs13194984 (0.007519)	HFE	Yes
rs13194984 (0.007519)	HIST1H4B	Yes
rs13194984 (0.007519)	HIST1H4F	Yes
rs13194984 (0.007519)	HIST1H4H	Yes
rs13194984 (0.007519)	AL133255.1	No
rs13194984 (0.007519)	BTN1A1	No
rs13194984 (0.007519)	BTN2A1	No
rs13194984 (0.007519)	BTN2A2	No
rs13194984 (0.007519)	BTN3A2	No
rs13194984 (0.007519)	BTN3A3	No
rs13194984 (0.007519)	GUSBL1	No
rs13194984 (0.007519)	HCG11	No
rs13194984 (0.007519)	HIST1H1D	No
rs13194984 (0.007519)	HIST1H1PS2	No
rs13194984 (0.007519)	HIST1H2AD	No
rs13194984 (0.007519)	HIST1H2BD	No
rs13194984 (0.007519)	HIST1H2BF	No
rs13194984 (0.007519)	HIST1H3B	No
rs13194984 (0.007519)	HIST1H3C	No
rs13194984 (0.007519)	HIST1H3D	No
rs13194984 (0.007519)	HIST1H3G	No
rs13194984 (0.007519)	RP11-239L20.3	No
rs13194984 (0.007519)	RP11-239L20.4	No
rs13194984 (0.007519)	RP11-457M11.2	No
rs13194984 (0.007519)	VN1R14P	No
rs13194984 (0.007519)	ZNF322A	No
rs13208776 (0.03258)	CTAGE13P	No
rs13208776 (0.03258)	DACT2	No
rs13208776 (0.03258)	FRMD1	No
rs13208776 (0.03258)	RP11-503C24.1	No
rs13208776 (0.03258)	RP3-495K2.3	No
rs13208776 (0.03258)	SMOC2	No
rs13236689 (0.003064); rs13236689 (0.008549)	CD36	Yes
rs13277113 (0.02422)	AF131215.6	No
rs13277113 (0.02422)	CTC-493P15.3	No
rs13277113 (0.02422)	RP11-148O21.4	No
rs13277113 (0.02422); rs2736340 (0.04943)	AF131215.1	No
rs13277113 (0.02422); rs2736340 (0.04943)	AF131215.2	No
rs13277113 (0.02422); rs2736340 (0.04943)	AF131215.3	No
rs13277113 (0.02422); rs2736340 (0.04943)	C8orf13	No
rs13277113 (0.02422); rs2736340 (0.04943)	CTC-493P15.2	No
rs13277113 (0.02422); rs2736340 (0.04943)	FAM167A	No
rs13277113 (0.02422); rs2736340 (0.04943)	MTMR9	No
rs13277113 (0.02422); rs2736340 (0.04943)	OR7E154P	No
rs13277113 (0.02422); rs2736340 (0.04943)	RPL19P13	No
rs13277113 (0.02422); rs2736340 (0.04943)	TDH	No
rs13278732 (0.012)	C8orf47	No
rs13281615 (0.00233); rs1562430 (0.01033)	CASC8	No
rs13281615 (0.00233); rs1562430 (0.01033)	RP11-382A18.2	No
rs13333226 (0.03038)	PDILT	No
rs13333226 (0.03038); rs4293393 (0.03046)	UMOD	Yes
rs13333226 (0.03038); rs4293393 (0.03046)	THUMPD1	No
rs1341239 (0.003471)	PRL	Yes
rs1341239 (0.003471)	RP3-404K8.2	No
rs1348582 (0.003619)	PDE3A	No
rs1372072 (0.01941)	PLCL2	No
rs1378942 (0.02837)	C15orf39	No
rs1378942 (0.02837)	MIR4513	No
rs1378942 (0.02837); rs2470893 (0.04894)	ARID3B	Yes
rs1378942 (0.02837); rs2470893 (0.04894)	CSK	Yes
rs1378942 (0.02837); rs2470893 (0.04894)	SEMA7A	No
rs1378942 (0.02837); rs6495122 (0.04104)	CPLX3	No
rs1378942 (0.02837); rs6495122 (0.04104)	ULK3	No
rs1378942 (0.02837); rs6495122 (0.04104); rs2470893 (0.04894)	CLK3	No
rs1378942 (0.02837); rs6495122 (0.04104); rs2470893 (0.04894)	SCAMP2	No
rs1386330 (0.04588)	RAB38	No
rs1386330 (0.04588)	RP11-164N3.2	No
rs1386330 (0.04588)	RP11-665E10.5	No
rs1394125 (0.007217)	UBE2Q2	No
rs1402837 (0.03427)	G6PC2	No
rs1402837 (0.03427)	SPC25	No
rs140522 (0.0002514)	CTA-384D8.31	No
rs140522 (0.0002514); rs470119 (0.002465)	TYMP	Yes
rs140522 (0.0002514); rs470119 (0.002465)	AC002055.4	No
rs140522 (0.0002514); rs470119 (0.002465)	AC002056.3	No
rs140522 (0.0002514); rs470119 (0.002465)	C22orf41	No
rs140522 (0.0002514); rs470119 (0.002465)	CHKB	No
rs140522 (0.0002514); rs470119 (0.002465)	CPT1B	No
rs140522 (0.0002514); rs470119 (0.002465)	CTA-384D8.20	No
rs140522 (0.0002514); rs470119 (0.002465)	CTA-384D8.32	No
rs140522 (0.0002514); rs470119 (0.002465)	FAM116B	No
rs140522 (0.0002514); rs470119 (0.002465)	HDAC10	No
rs140522 (0.0002514); rs470119 (0.002465)	KLHDC7B	No
rs140522 (0.0002514); rs470119 (0.002465)	MAPK11	No
rs140522 (0.0002514); rs470119 (0.002465)	MAPK12	No
rs140522 (0.0002514); rs470119 (0.002465)	MIOX	No
rs140522 (0.0002514); rs470119 (0.002465)	MLC1	No
rs140522 (0.0002514); rs470119 (0.002465)	MOV10L1	No
rs140522 (0.0002514); rs470119 (0.002465)	NCAPH2	No
rs140522 (0.0002514); rs470119 (0.002465)	ODF3B	No
rs140522 (0.0002514); rs470119 (0.002465)	PLXNB2	No
rs140522 (0.0002514); rs470119 (0.002465)	PPP6R2	No
rs140522 (0.0002514); rs470119 (0.002465)	RABL2B	No
rs140522 (0.0002514); rs470119 (0.002465)	RP3-402G11.5	No
rs140522 (0.0002514); rs470119 (0.002465)	SBF1	No
rs140522 (0.0002514); rs470119 (0.002465)	SCO2	No
rs140522 (0.0002514); rs470119 (0.002465)	TRABD	No
rs140522 (0.0002514); rs470119 (0.002465)	XX-C283C717.1	No
rs140522 (0.0002514); rs470119 (0.002465); rs1828591 (0.0043)	TUBGCP6	No
rs1412444 (0.01606); rs1412444 (0.0392)	IFIT3	Yes
rs1412444 (0.01606); rs1412444 (0.0392)	ANKRD22	No
rs1412444 (0.01606); rs1412444 (0.0392)	IFIT1B	No
rs1412444 (0.01606); rs1412444 (0.0392)	IFIT2	No
rs1412444 (0.01606); rs1412444 (0.0392)	KIF20B	No
rs1412444 (0.01606); rs1412444 (0.0392)	LIPA	No
rs1412444 (0.01606); rs1412444 (0.0392)	LIPN	No
rs1412444 (0.01606); rs1412444 (0.0392)	RP11-168O10.6	No
rs1412444 (0.01606); rs1412444 (0.0392)	RP11-80H5.6	No
rs1436900 (0.000225); rs1436900 (0.003567)	ESRRG	Yes
rs1456893 (0.02366)	AC020743.2	No
rs1456893 (0.02366)	AC020743.3	No
rs1456893 (0.02366)	C7orf72	No
rs1456893 (0.02366)	FIGNL1	No
rs1456893 (0.02366); rs12540874 (0.04174)	GRB10	No
rs1458038 (0.02565); rs1458038 (0.03714)	FGF5	No
rs1464510 (0.02416)	LPP	No
rs1464510 (0.02416)	RP11-132N15.3	No
rs1470579 (0.04189); rs4402960 (0.04394)	IGF2BP2	No
rs1495741 (0.03889)	NAT2	Yes
rs1504749 (0.01227); rs10958409 (0.04498)	SOX17	Yes
rs1513670 (0.02408)	SOST	No
rs1530057 (0.01716); rs10510628 (0.0351)	RBMS3	No
rs1541010 (0.03832)	FRMD4A	No
rs1541010 (0.03832)	RP11-295P9.6	No
rs1541010 (0.03832)	RP11-353M9.1	No
rs1557351 (0.04902)	FECH	No
rs1557351 (0.04902)	WDR7	No
rs1561570 (0.02142)	BEND7	No
rs1561570 (0.02142)	OPTN	No
rs1561570 (0.02142)	PHYH	No
rs1561570 (0.02142)	RP11-730A19.2	No
rs1561570 (0.02142); rs1541010 (0.03832)	SEPHS1	No
rs1668871 (0.01271)	CDK18	No
rs1668871 (0.01271)	CNTN2	No
rs1668871 (0.01271)	KLHDC8A	No
rs1668871 (0.01271)	NFASC	No
rs1668871 (0.01271)	NUAK2	No
rs1668871 (0.01271)	RBBP5	No
rs1668871 (0.01271)	RIPK5	No
rs1668871 (0.01271)	RP11-383G10.1	No
rs1668871 (0.01271)	RP11-383G10.5	No
rs1668871 (0.01271)	RP11-494K3.2	No
rs1668871 (0.01271)	SLC45A3	No
rs1668871 (0.01271)	TMCC2	No
rs16826658 (0.02239); rs16826658 (0.04558)	WNT4	No
rs169082 (0.02684)	CCDC99	No
rs169082 (0.02684)	DOCK2	No
rs16933812 (0.04058)	GRHPR	No
rs16933812 (0.04058)	PAX5	No
rs16933812 (0.04058)	RP11-220I1.4	No
rs16933812 (0.04058)	RP11-297B17.3	No
rs16933812 (0.04058)	RP11-397D12.4	No
rs16933812 (0.04058)	RP11-397D12.7	No
rs16933812 (0.04058)	ZCCHC7	No
rs16936455 (0.04865)	SLCO5A1	No
rs16939046 (0.02863)	CASC9	No
rs16946160 (0.04548)	GPC5	No
rs17007017 (0.04589)	RP11-362F19.1	No
rs17007017 (0.04589)	ZNF330	No
rs1701704 (0.04458)	IKZF4	No
rs1701704 (0.04458)	RAB5B	No
rs1701704 (0.04458)	RPS26	No
rs17036350 (0.02421)	MTOR	Yes
rs17170316 (0.0001557)	BBS9	No
rs17170316 (0.0001557)	BMPER	No
rs17170316 (0.0001557)	RP11-89N17.4	No
rs17170316 (0.0001557); rs2554380 (0.0005508); rs4980785 (0.0006814); rs4743150 (0.001129); rs2357266 (0.001576); rs2624265 (0.002095); rs4751178 (0.002281); rs13281615 (0.00233); rs2837960 (0.003209); rs2326017 (0.00501); rs4961252 (0.005196); rs2357013 (0.005334); rs10737562 (0.005352); rs6696981 (0.00548); rs1408282 (0.005586); rs2650951 (0.005598); rs439401 (0.006578); rs9600079 (0.006607); r…	NULL	No
rs17376456 (0.02604)	C5orf36	No
rs17376456 (0.02604)	KIAA0825	No
rs17410015 (0.03652)	RP11-421L21.3	No
rs17483466 (0.01144)	BUB1	Yes
rs17483466 (0.01144)	AC068491.3	No
rs17483466 (0.01144)	AC096591.1	No
rs17483466 (0.01144)	AC096670.3	No
rs17483466 (0.01144)	AC108463.2	No
rs17483466 (0.01144)	ACOXL	No
rs17599018 (0.02875)	GPM6A	No
rs17662626 (0.02303); rs17662626 (0.02695)	PCGEM1	No
rs17696736 (0.02264)	AC003029.4	No
rs17696736 (0.02264)	C12orf47	No
rs17696736 (0.02264)	C12orf51	No
rs17696736 (0.02264)	NAA25	No
rs17696736 (0.02264)	RP3-521E19.1	No
rs17696736 (0.02264); rs11065987 (0.02538)	ACAD10	Yes
rs1794275 (0.04791)	MTCO3P1	No
rs1799852 (0.03682); rs1867504 (0.04545)	TFP1	No
rs1799852 (0.03682); rs3811647 (0.04144)	RP11-404G16.2	No
rs1799852 (0.03682); rs3811647 (0.04144); rs1867504 (0.04545)	TF	No
rs1801274 (0.03448); rs1801274 (0.03809)	FCGR2A	Yes
rs1801274 (0.03448); rs1801274 (0.03809)	RP11-25K21.6	No
rs180515 (0.01142)	RPS6KB1	Yes
rs180515 (0.01142)	RP11-178C3.1	No
rs1828591 (0.0043)	ATF2	Yes
rs1828591 (0.0043)	CHKA	Yes
rs1828591 (0.0043)	CRTC2	Yes
rs1828591 (0.0043)	ERBB2	Yes
rs1828591 (0.0043)	FGD5	Yes
rs1828591 (0.0043)	POLK	Yes
rs1828591 (0.0043)	PRDX2	Yes
rs1828591 (0.0043)	SLC33A1	Yes
rs1828591 (0.0043)	VPS39	Yes
rs1828591 (0.0043)	AASDHPPT	No
rs1828591 (0.0043)	AB020702	No
rs1828591 (0.0043)	ABCB10	No
rs1828591 (0.0043)	ABCE1	No
rs1828591 (0.0043)	AF075022	No
rs1828591 (0.0043)	AK021510	No
rs1828591 (0.0043)	AK024950	No
rs1828591 (0.0043)	ANAPC10	No
rs1828591 (0.0043)	AP3M1	No
rs1828591 (0.0043)	APBA2BP	No
rs1828591 (0.0043)	AZI2	No
rs1828591 (0.0043)	BLZF1	No
rs1828591 (0.0043)	C10orf18	No
rs1828591 (0.0043)	C1orf170	No
rs1828591 (0.0043)	C2orf30	No
rs1828591 (0.0043)	C9orf41	No
rs1828591 (0.0043)	CAPZA2	No
rs1828591 (0.0043)	CCNC	No
rs1828591 (0.0043)	CD164	No
rs1828591 (0.0043)	Contig51328_RC	No
rs1828591 (0.0043)	CR749709	No
rs1828591 (0.0043)	CYP20A1	No
rs1828591 (0.0043)	DNAJB9	No
rs1828591 (0.0043)	DONSON	No
rs1828591 (0.0043)	DPM1	No
rs1828591 (0.0043)	E4F1	No
rs1828591 (0.0043)	EDEM3	No
rs1828591 (0.0043)	ENST00000282683	No
rs1828591 (0.0043)	FAAH	No
rs1828591 (0.0043)	FAM18B	No
rs1828591 (0.0043)	FASTKD3	No
rs1828591 (0.0043)	FLYWCH1	No
rs1828591 (0.0043)	FNDC3A	No
rs1828591 (0.0043)	FYTTD1	No
rs1828591 (0.0043)	GFM1	No
rs1828591 (0.0043)	GLT28D1	No
rs1828591 (0.0043)	GRLF1	No
rs1828591 (0.0043)	HAT1	No
rs1828591 (0.0043)	hCT1640639.3	No
rs1828591 (0.0043)	hCT1643621.1	No
rs1828591 (0.0043)	hCT1970795.1	No
rs1828591 (0.0043)	hCT1971128.1	No
rs1828591 (0.0043)	hCT2255806	No
rs1828591 (0.0043)	hCT2258252	No
rs1828591 (0.0043)	hCT2279126	No
rs1828591 (0.0043)	HIAT1	No
rs1828591 (0.0043)	HISPPD1	No
rs1828591 (0.0043)	HOOK1	No
rs1828591 (0.0043)	HSS00209544	No
rs1828591 (0.0043)	HTATSF1	No
rs1828591 (0.0043)	IL1F10	No
rs1828591 (0.0043)	IRF7	No
rs1828591 (0.0043)	KIAA0776	No
rs1828591 (0.0043)	KIAA1826	No
rs1828591 (0.0043)	KRR1	No
rs1828591 (0.0043)	LEMD3	No
rs1828591 (0.0043)	LIN7C	No
rs1828591 (0.0043)	MAN1A1	No
rs1828591 (0.0043)	MAN1A2	No
rs1828591 (0.0043)	MMAA	No
rs1828591 (0.0043)	MNAT1	No
rs1828591 (0.0043)	MYO6	No
rs1828591 (0.0043)	NARG2	No
rs1828591 (0.0043)	NEK4	No
rs1828591 (0.0043)	NFE2L1	No
rs1828591 (0.0043)	NM_003715	No
rs1828591 (0.0043)	NM_016125	No
rs1828591 (0.0043)	NM_021227	No
rs1828591 (0.0043)	NM_024604	No
rs1828591 (0.0043)	NM_025094	No
rs1828591 (0.0043)	NM_030636	No
rs1828591 (0.0043)	NMD3	No
rs1828591 (0.0043)	NUDCD1	No
rs1828591 (0.0043)	NXT2	No
rs1828591 (0.0043)	PLSCR4	No
rs1828591 (0.0043)	PNPLA2	No
rs1828591 (0.0043)	PNPLA8	No
rs1828591 (0.0043)	PPA2	No
rs1828591 (0.0043)	PRKACB	No
rs1828591 (0.0043)	PRRC1	No
rs1828591 (0.0043)	PSMA3	No
rs1828591 (0.0043)	PSMC6	No
rs1828591 (0.0043)	PTK9	No
rs1828591 (0.0043)	PTPN2	No
rs1828591 (0.0043)	PUS7L	No
rs1828591 (0.0043)	RAB3GAP2	No
rs1828591 (0.0043)	RAMP1	No
rs1828591 (0.0043)	RBM7	No
rs1828591 (0.0043)	RDH13	No
rs1828591 (0.0043)	RNF141	No
rs1828591 (0.0043)	SCYL1BP1	No
rs1828591 (0.0043)	SEC23IP	No
rs1828591 (0.0043)	SFRS10	No
rs1828591 (0.0043)	SGPP1	No
rs1828591 (0.0043)	SLC2A13	No
rs1828591 (0.0043)	SLC30A5	No
rs1828591 (0.0043)	SLC35B3	No
rs1828591 (0.0043)	SLC35F5	No
rs1828591 (0.0043)	SMAD1	No
rs1828591 (0.0043)	SMC4	No
rs1828591 (0.0043)	SMURF1	No
rs1828591 (0.0043)	SPTBN2	No
rs1828591 (0.0043)	STAM2	No
rs1828591 (0.0043)	STCH	No
rs1828591 (0.0043)	TAF1B	No
rs1828591 (0.0043)	TBC1D15	No
rs1828591 (0.0043)	TCF2	No
rs1828591 (0.0043)	TFAM	No
rs1828591 (0.0043)	THAP1	No
rs1828591 (0.0043)	TMTC3	No
rs1828591 (0.0043)	TNS1	No
rs1828591 (0.0043)	TOP2B	No
rs1828591 (0.0043)	TTC33	No
rs1828591 (0.0043)	UBE2V2	No
rs1828591 (0.0043)	UBE2W	No
rs1828591 (0.0043)	UBE4A	No
rs1828591 (0.0043)	UGT2A3	No
rs1828591 (0.0043)	USP16	No
rs1828591 (0.0043)	XM_062658	No
rs1828591 (0.0043)	XM_068158	No
rs1828591 (0.0043)	XM_107233	No
rs1828591 (0.0043)	ZBTB11	No
rs1828591 (0.0043)	ZNF140	No
rs1828591 (0.0043)	ZNF294	No
rs1828591 (0.0043)	ZNF452	No
rs1828591 (0.0043); rs11248060 (0.01925)	IDUA	No
rs1828591 (0.0043); rs13118928 (0.00493); rs13118928 (0.04996)	HHIP	No
rs1828591 (0.0043); rs2880961 (0.01802)	C3orf38	No
rs1828591 (0.0043); rs606458 (0.007102)	ESRRA	Yes
rs1828591 (0.0043); rs798544 (0.0221)	MAD1L1	No
rs1845344 (0.0208)	RP11-96A1.5	No
rs1859962 (0.02539)	CASC17	No
rs1861046 (2.03E-05)	AC006296.3	No
rs1861046 (2.03E-05)	BST1	No
rs1861046 (2.03E-05)	C1QTNF7	No
rs1861046 (2.03E-05)	CD38	No
rs1861046 (2.03E-05)	CPEB2	No
rs1861046 (2.03E-05)	FBXL5	No
rs1861046 (2.03E-05)	RP11-484O2.1	No
rs1861046 (2.03E-05)	RP11-665G4.1	No
rs1883414 (0.03967)	HSD17B8	Yes
rs1883414 (0.03967)	RXRB	Yes
rs1883414 (0.03967)	VPS52	Yes
rs1883414 (0.03967)	AL645940.1	No
rs1883414 (0.03967)	BAK1	No
rs1883414 (0.03967)	COL11A2P	No
rs1883414 (0.03967)	CUTA	No
rs1883414 (0.03967)	DAXX	No
rs1883414 (0.03967)	HCG25	No
rs1883414 (0.03967)	HLA-Z	No
rs1883414 (0.03967)	KIFC1	No
rs1883414 (0.03967)	PFDN6	No
rs1883414 (0.03967)	PHF1	No
rs1883414 (0.03967)	RGL2	No
rs1883414 (0.03967)	RING1	No
rs1883414 (0.03967)	RPL35AP4	No
rs1883414 (0.03967)	RPS18	No
rs1883414 (0.03967)	SLC39A7	No
rs1883414 (0.03967)	SYNGAP1	No
rs1883414 (0.03967)	TAPBP	No
rs1883414 (0.03967)	WDR46	No
rs1883414 (0.03967)	ZBTB22	No
rs1888414 (0.005141)	FDPSP6	No
rs1941184 (0.01343); rs1941184 (0.01487); rs1941184 (0.02219)	DSG3	No
rs1970546 (0.02799)	CDH4	No
rs1975197 (0.0172); rs1975197 (0.0215)	PTPRD	Yes
rs2002842 (0.03312)	SALL3	No
rs2011905 (0.03473)	AGBL1	No
rs2016266 (0.005976); rs10876432 (0.006656); rs10876432 (0.01818)	SP7	No
rs2038256 (0.0474)	C14orf23	No
rs2038256 (0.0474)	FOXG1	No
rs2038256 (0.0474)	RP11-966I7.2	No
rs2066938 (0.04685)	MIR4700	No
rs2066938 (0.04685)	RP11-173P15.5	No
rs2075292 (0.0282)	AP000936.1	No
rs2075292 (0.0282)	AP000936.4	No
rs2075292 (0.0282)	AP001891.1	No
rs2075292 (0.0282)	AP006216.10	No
rs2075292 (0.0282)	BACE1	No
rs2075292 (0.0282)	CEP164	No
rs2075292 (0.0282)	PCSK7	No
rs2075292 (0.0282)	RNF214	No
rs2075292 (0.0282)	SIDT2	No
rs2075292 (0.0282)	TAGLN	No
rs2075292 (0.0282)	ZNF259	No
rs2081670 (0.04182)	RP11-406A20.1	No
rs2151145 (0.044)	RP11-79D8.2	No
rs2151145 (0.044)	TLE4	No
rs2179965 (0.0463)	GBP1	No
rs2208059 (0.01179)	KIF16B	No
rs2217332 (0.03588)	CCL22	Yes
rs2217332 (0.03588)	MT1G	Yes
rs2217332 (0.03588)	MT1H	Yes
rs2217332 (0.03588)	CCL17	No
rs2217332 (0.03588)	HERPUD1	No
rs2217332 (0.03588)	NLRC5	No
rs2217332 (0.03588)	RP11-325K4.1	No
rs2239633 (0.03836)	MMP14	Yes
rs2239633 (0.03836)	ACIN1	No
rs2239633 (0.03836)	AL132780.10	No
rs2239633 (0.03836)	AP1G2	No
rs2239633 (0.03836)	C14orf119	No
rs2239633 (0.03836)	C14orf164	No
rs2239633 (0.03836)	CDH24	No
rs2239633 (0.03836)	CEBPE	No
rs2239633 (0.03836)	CMTM5	No
rs2239633 (0.03836)	CTD-2555K7.1	No
rs2239633 (0.03836)	HAUS4	No
rs2239633 (0.03836)	MRPL52	No
rs2239633 (0.03836)	OXA1L	No
rs2239633 (0.03836)	PABPN1	No
rs2239633 (0.03836)	PRMT5	No
rs2239633 (0.03836)	PSMB5	No
rs2239633 (0.03836)	SLC22A17	No
rs2239633 (0.03836)	SLC7A7	No
rs2239633 (0.03836)	SLC7A8	No
rs2242073 (0.03185)	CRYGC	No
rs2242073 (0.03185)	CRYGD	No
rs224278 (0.02426); rs224278 (0.02466); rs224278 (0.0393)	EGR2	Yes
rs224278 (0.02426); rs224278 (0.02466); rs224278 (0.0393)	JMJD1C	No
rs224278 (0.02426); rs224278 (0.02466); rs224278 (0.0393)	NRBF2	No
rs2242944 (0.04084)	ETS2	Yes
rs2242944 (0.04084)	AF064858.10	No
rs2242944 (0.04084)	AF064858.6	No
rs2242944 (0.04084)	AF064858.8	No
rs2242944 (0.04084)	AP001043.1	No
rs2242944 (0.04084)	BRWD1	No
rs2242944 (0.04084)	HMGN1	No
rs2242944 (0.04084)	LCA5L	No
rs2242944 (0.04084)	MYL6P2	No
rs2242944 (0.04084)	NCRNA00114	No
rs2242944 (0.04084)	PSMG1	No
rs2242944 (0.04084)	SH3BGR	No
rs2242944 (0.04084)	WRB	No
rs2250417 (0.02969)	IL18	Yes
rs2250417 (0.02969)	PPP2R1B	Yes
rs2250417 (0.02969)	AP001781.2	No
rs2250417 (0.02969)	BCO2	No
rs2250417 (0.02969)	C11orf1	No
rs2250417 (0.02969)	C11orf57	No
rs2250417 (0.02969)	DIXDC1	No
rs2250417 (0.02969)	DLAT	No
rs2250417 (0.02969)	FDXACB1	No
rs2250417 (0.02969)	MRPS36P4	No
rs2250417 (0.02969)	PIH1D2	No
rs2250417 (0.02969)	RP11-356J5.5	No
rs2250417 (0.02969)	RP11-65M17.1	No
rs2250417 (0.02969)	RP11-65M17.3	No
rs2250417 (0.02969)	RPL37AP8	No
rs2250417 (0.02969)	RPS12P21	No
rs2250417 (0.02969)	SIK2	No
rs2274910 (0.03147)	F11R	Yes
rs2274910 (0.03147)	NR1I3	Yes
rs2274910 (0.03147)	TSTD1	Yes
rs2274910 (0.03147)	USF1	Yes
rs2274910 (0.03147)	ARHGAP30	No
rs2274910 (0.03147)	B4GALT3	No
rs2274910 (0.03147)	C1orf192	No
rs2274910 (0.03147)	CD244	No
rs2274910 (0.03147)	CD48	No
rs2274910 (0.03147)	CD84	No
rs2274910 (0.03147)	FCER1G	No
rs2274910 (0.03147)	ITLN1	No
rs2274910 (0.03147)	ITLN2	No
rs2274910 (0.03147)	KLHDC9	No
rs2274910 (0.03147)	LY9	No
rs2274910 (0.03147)	MPZ	No
rs2274910 (0.03147)	NDUFS2	No
rs2274910 (0.03147)	NIT1	No
rs2274910 (0.03147)	PPOX	No
rs2274910 (0.03147)	RP11-122G18.5	No
rs2274910 (0.03147)	RP11-312J18.3	No
rs2274910 (0.03147)	RP11-404F10.2	No
rs2274910 (0.03147)	RP11-528G1.2	No
rs2274910 (0.03147)	SDHC	No
rs2274910 (0.03147)	SLAMF1	No
rs2274910 (0.03147)	SLAMF6	No
rs2274910 (0.03147)	SLAMF7	No
rs2274910 (0.03147)	TOMM40L	No
rs2274910 (0.03147)	UFC1	No
rs2274910 (0.03147)	USP21	No
rs2275215 (0.003549)	LAMA2	No
rs2275215 (0.003549)	RP1-69D17.4	No
rs2275606 (0.0477)	ADGB	No
rs2275606 (0.0477)	C6orf103	No
rs2275606 (0.0477)	RP11-715G15.1	No
rs2277027 (0.007455)	ADAM19	No
rs2277862 (0.021)	EIF6	Yes
rs2277862 (0.021)	RBM39	Yes
rs2277862 (0.021)	AL357374.1	No
rs2277862 (0.021)	COX7BP2	No
rs2277862 (0.021)	CPNE1	No
rs2277862 (0.021)	EDEM2	No
rs2277862 (0.021)	ERGIC3	No
rs2277862 (0.021)	FER1L4	No
rs2277862 (0.021)	MMP24	No
rs2277862 (0.021)	MT1P3	No
rs2277862 (0.021)	NCRNA00154	No
rs2277862 (0.021)	NFS1	No
rs2277862 (0.021)	PHF20	No
rs2277862 (0.021)	RBM12	No
rs2277862 (0.021)	ROMO1	No
rs2277862 (0.021)	RP3-477O4.5	No
rs2277862 (0.021)	RPL36P4	No
rs2277862 (0.021)	SPAG4	No
rs2277862 (0.021)	TRPC4AP	No
rs2277912 (0.04558)	FASTKD2	No
rs2277912 (0.04558)	MDH1B	No
rs2282679 (0.04146)	GC	Yes
rs2286276 (0.03936)	MLXIPL	Yes
rs2286276 (0.03936)	ABHD11	No
rs2286276 (0.03936)	BCL7B	No
rs2286276 (0.03936)	CLDN3	No
rs2286276 (0.03936)	ELN	No
rs2286276 (0.03936)	FKBP6	No
rs2286276 (0.03936)	FZD9	No
rs2286276 (0.03936)	NSUN5	No
rs2286276 (0.03936)	POM121B	No
rs2286276 (0.03936)	RP11-483G21.3	No
rs2286276 (0.03936)	RP11-622P13.2	No
rs2286276 (0.03936)	STX1A	No
rs2286276 (0.03936)	TBL2	No
rs2286276 (0.03936)	TRIM50	No
rs2286276 (0.03936)	VPS37D	No
rs2286276 (0.03936)	WBSCR22	No
rs2286276 (0.03936)	WBSCR26	No
rs2292096 (0.01315)	CAMSAP1L1	No
rs2292096 (0.01315)	CAMSAP2	No
rs2294008 (0.005512)	PSCA	Yes
rs2294008 (0.005512)	JRK	No
rs2297909 (0.03722)	KIF21B	No
rs2298428 (0.01501); rs2298428 (0.03171)	FAM108A6P	No
rs2298428 (0.01501); rs2298428 (0.03171)	GGT2	No
rs2298428 (0.01501); rs2298428 (0.03171)	IGLVI-63	No
rs2298428 (0.01501); rs2298428 (0.03171)	IGLVV-66	No
rs2298428 (0.01501); rs2298428 (0.03171)	LL22NC03-86G7.1	No
rs2298428 (0.01501); rs2298428 (0.03171)	LL22NC03-88E1.17	No
rs2298428 (0.01501); rs2298428 (0.03171)	POM121L8P	No
rs2298428 (0.01501); rs2298428 (0.03171)	TOP3B	No
rs2298428 (0.01501); rs2298428 (0.03171)	YDJC	No
rs2298428 (0.01501); rs4821112 (0.01955); rs2298428 (0.03171)	HIC2	No
rs2298428 (0.01501); rs4821112 (0.01955); rs2298428 (0.03171)	IGLVI-68	No
rs2298428 (0.01501); rs4821112 (0.01955); rs2298428 (0.03171)	RIMBP3C	No
rs2298428 (0.01501); rs5754217 (0.01887); rs2298428 (0.03171)	IGLV4-69	No
rs2298428 (0.01501); rs5754217 (0.01887); rs4821112 (0.01955); rs2298428 (0.03171)	CCDC116	No
rs2298428 (0.01501); rs5754217 (0.01887); rs4821112 (0.01955); rs2298428 (0.03171)	IGLV10-67	No
rs2298428 (0.01501); rs5754217 (0.01887); rs4821112 (0.01955); rs2298428 (0.03171)	KB-1592A4.14	No
rs2298428 (0.01501); rs5754217 (0.01887); rs4821112 (0.01955); rs2298428 (0.03171)	KB-1592A4.15	No
rs2298428 (0.01501); rs5754217 (0.01887); rs4821112 (0.01955); rs2298428 (0.03171)	PI4KAP2	No
rs2298428 (0.01501); rs5754217 (0.01887); rs4821112 (0.01955); rs2298428 (0.03171)	POM121L7	No
rs2298428 (0.01501); rs5754217 (0.01887); rs4821112 (0.01955); rs2298428 (0.03171)	PPIL2	No
rs2298428 (0.01501); rs5754217 (0.01887); rs4821112 (0.01955); rs2298428 (0.03171)	PPM1F	No
rs2298428 (0.01501); rs5754217 (0.01887); rs4821112 (0.01955); rs2298428 (0.03171)	TMEM191C	No
rs2298428 (0.01501); rs5754217 (0.01887); rs4821112 (0.01955); rs2298428 (0.03171)	UBE2L3	No
rs2298574 (0.04439)	CDH2	Yes
rs2326017 (0.00501)	HOXB1	Yes
rs2326017 (0.00501)	HOXB13	Yes
rs2326017 (0.00501)	AC036222.1	No
rs2326017 (0.00501)	B4GALNT2	No
rs2326017 (0.00501)	CTD-2377D24.4	No
rs2326017 (0.00501)	CTD-2377D24.6	No
rs2326017 (0.00501)	RP11-357H14.17	No
rs2326017 (0.00501)	RP11-463M16.4	No
rs2326017 (0.00501)	TTLL6	No
rs2326017 (0.00501); rs6504340 (0.03395)	HOXB7	Yes
rs2326017 (0.00501); rs6504340 (0.03395)	RP11-357H14.12	No
rs2326017 (0.00501); rs6504340 (0.03395)	RP11-463M16.5	No
rs2326017 (0.00501); rs6504340 (0.03395)	SNF8	No
rs2326017 (0.00501); rs6504340 (0.03395)	UBE2Z	No
rs2326017 (0.00501); rs9674544 (0.009172)	IGF2BP1	Yes
rs2326017 (0.00501); rs9674544 (0.009172)	RP11-501C14.6	No
rs2326017 (0.00501); rs9674544 (0.009172); rs6504340 (0.03395)	CALCOCO2	No
rs233100 (0.03976)	DDAH1	No
rs233100 (0.03976)	RP11-131L23.1	No
rs234720 (0.02421)	AP001048.4	No
rs234720 (0.02421)	C21orf125	No
rs234720 (0.02421)	C21orf84	No
rs234720 (0.02421)	PDE9A	No
rs234720 (0.02421)	PKNOX1	No
rs2395148 (0.001606); rs2395148 (0.00423)	RNU6-603P	No
rs2395148 (0.001606); rs2395148 (0.00423)	U6	No
rs2395148 (0.001606); rs2395148 (0.00423); rs3129934 (0.009512); rs9357152 (0.01527)	C6orf10	No
rs2395730 (0.001299)	DAAM2	No
rs2413583 (0.03252)	TAB1	Yes
rs2413583 (0.03252)	AL031590.1	No
rs242557 (0.03718); rs242557 (0.04228)	MAPT	Yes
rs242557 (0.03718); rs242557 (0.04228)	AC091132.1	No
rs242557 (0.03718); rs242557 (0.04228)	AC126544.1	No
rs242557 (0.03718); rs242557 (0.04228)	AC217779.2	No
rs242557 (0.03718); rs242557 (0.04228)	STH	No
rs2429582 (0.04857)	CADPS2	No
rs245201 (0.01998)	CTC-228N24.1	No
rs245201 (0.01998)	CTC-228N24.2	No
rs2470893 (0.04894)	CYP1A1	Yes
rs2470893 (0.04894)	LMAN1L	No
rs2500535 (0.02684)	UST	No
rs2505083 (0.02596)	KIAA1462	No
rs260461 (0.03869)	CTD-3138B18.4	No
rs260461 (0.03869)	CTD-3138B18.5	No
rs260461 (0.03869)	ZNF544	No
rs261360 (0.03851)	RASSF2	Yes
rs261360 (0.03851)	AL121916.1	No
rs261360 (0.03851)	C20orf30	No
rs261360 (0.03851)	GPCPD1	No
rs261360 (0.03851)	RP5-1022P6.3	No
rs261360 (0.03851)	RP5-1068H6.3	No
rs261360 (0.03851)	SLC23A2	No
rs2645424 (0.002753)	FDFT1	No
rs2645424 (0.002753)	RP11-1236K1.8	No
rs2645424 (0.002753)	RP11-481A20.8	No
rs2645424 (0.002753); rs13277113 (0.02422); rs2736340 (0.04943)	BLK	No
rs2645424 (0.002753); rs13277113 (0.02422); rs2736340 (0.04943)	RP11-148O21.2	No
rs2645424 (0.002753); rs13277113 (0.02422); rs2736340 (0.04943)	RP11-148O21.3	No
rs2645424 (0.002753); rs13277113 (0.02422); rs2736340 (0.04943)	RP11-589N15.1	No
rs2650000 (0.03823)	GATC	No
rs2650000 (0.03823)	TRIAP1	No
rs2664170 (0.03589)	GAB3	No
rs2665390 (0.002321)	CCNL1	No
rs2665390 (0.002321)	KCNAB1	No
rs2665390 (0.002321)	RP11-392A22.2	No
rs2665390 (0.002321)	RP11-555M1.3	No
rs2665390 (0.002321)	RP11-6F2.5	No
rs2665390 (0.002321)	RP11-6F2.6	No
rs2665390 (0.002321)	RP11-791I24.4	No
rs2665390 (0.002321)	TIPARP	No
rs267939 (0.02607)	DAP	Yes
rs2681472 (0.001147); rs2681492 (0.001236); rs2681472 (0.01974); rs2681492 (0.02187); rs2681472 (0.02443); rs2681492 (0.02876)	ATP2B1	Yes
rs2725236 (0.02883)	RNU1-36P	No
rs2736340 (0.04943)	CLDN23	No
rs2774920 (0.01834)	ARHGAP29	No
rs2774920 (0.01834)	RN7SL440P	No
rs2774920 (0.01834)	RP11-78O9.1	No
rs2794520 (0.007813)	CRPP1	No
rs2794520 (0.007813); rs11265260 (0.04947)	CRP	No
rs2837960 (0.003209)	LINC00323	No
rs285757 (0.01792)	FAM174B	No
rs2858331 (0.006095)	CR753846.1	No
rs2858331 (0.006095)	XXbac-BPG254F23.7	No
rs2859631 (0.01851); rs9923451 (0.02299)	WWOX	Yes
rs2895811 (0.02612)	HHIPL1	No
rs2900174 (0.03658)	PRB1	No
rs2900174 (0.03658)	PRB2	No
rs2900174 (0.03658)	RP11-711K1.7	No
rs2925979 (0.02744)	C16orf46	No
rs2925979 (0.02744)	CENPN	No
rs2925979 (0.02744)	CMIP	No
rs2925979 (0.02744)	GAN	No
rs2925979 (0.02744)	GCSH	No
rs2925979 (0.02744)	PKD1L2	No
rs2934442 (0.04241)	CGNL1	No
rs2943641 (0.001696); rs7578326 (0.01042)	IRS1	Yes
rs299175 (0.03639)	NLRP11	No
rs3024505 (0.03747)	IKBKE	Yes
rs3024505 (0.03747)	IL10	Yes
rs3024505 (0.03747)	MAPKAPK2	Yes
rs3024505 (0.03747)	RASSF5	Yes
rs3024505 (0.03747)	EIF2D	No
rs3024505 (0.03747)	FAIM3	No
rs3024505 (0.03747)	IL19	No
rs3024505 (0.03747)	PFKFB2	No
rs3024505 (0.03747)	PIGR	No
rs3024505 (0.03747)	RP11-6J21.2	No
rs3024505 (0.03747)	SRGAP2	No
rs3027409 (0.02356)	MAOA	No
rs3094212 (0.03211)	CDSN	Yes
rs3094212 (0.03211)	AL662867.2	No
rs3094212 (0.03211)	AL773544.1	No
rs3094212 (0.03211)	BX927139.1	No
rs3094212 (0.03211)	CR753819.2	No
rs3094212 (0.03211)	CR936880.1	No
rs3094212 (0.03211)	HLA-H	No
rs3108919 (0.02616)	RNU4-83P	No
rs3118470 (0.02762)	IL2RA	Yes
rs3129882 (0.00478)	DOM3Z	No
rs3129882 (0.00478); rs1883414 (0.03967)	XXbac-BPG246D15.9	No
rs3129882 (0.00478); rs2858331 (0.006095); rs3129934 (0.009512); rs9357152 (0.01527); rs6903608 (0.01764); rs9271366 (0.02557); rs9271366 (0.02922); rs1883414 (0.03967); rs7775228 (0.03994); rs7775228 (0.04713); rs6903608 (0.0473); rs3131296 (0.04856)	HLA-DQA1	Yes
rs3129882 (0.00478); rs2858331 (0.006095); rs9357152 (0.01527); rs6903608 (0.01764); rs1883414 (0.03967); rs7775228 (0.03994); rs7775228 (0.04713); rs6903608 (0.0473)	HLA-DQA2	No
rs3129882 (0.00478); rs3129934 (0.009512); rs9357152 (0.01527); rs6903608 (0.01764); rs9271366 (0.02557); rs9271366 (0.02922); rs7775228 (0.03994); rs7775228 (0.04713); rs6903608 (0.0473); rs3131296 (0.04856)	HLA-DRA	No
rs3129882 (0.00478); rs3130501 (0.009378); rs3129934 (0.009512); rs9357152 (0.01527); rs6903608 (0.01764); rs9271366 (0.02557); rs9271366 (0.02922); rs1883414 (0.03967); rs7775228 (0.03994); rs7775228 (0.04713); rs6903608 (0.0473); rs3131296 (0.04856)	HLA-DQB1	Yes
rs3129882 (0.00478); rs3130501 (0.009378); rs3129934 (0.009512); rs9357152 (0.01527); rs6903608 (0.01764); rs9271366 (0.02557); rs9271366 (0.02922); rs7775228 (0.03994); rs7775228 (0.04713); rs6903608 (0.0473); rs3131296 (0.04856)	HLA-DRB1	Yes
rs3129882 (0.00478); rs6903608 (0.01764); rs6903608 (0.0473); rs3131296 (0.04856)	AGPAT1	No
rs3129882 (0.00478); rs6903608 (0.01764); rs6903608 (0.0473); rs3131296 (0.04856)	EGFL8	No
rs3129882 (0.00478); rs6903608 (0.01764); rs6903608 (0.0473); rs3131296 (0.04856)	XXbac-BPG116M5.14	No
rs3129882 (0.00478); rs6903608 (0.01764); rs7775228 (0.03994); rs7775228 (0.04713); rs6903608 (0.0473); rs3131296 (0.04856)	PBX2	No
rs3129882 (0.00478); rs9357152 (0.01527); rs6903608 (0.01764); rs1883414 (0.03967); rs7775228 (0.03994); rs7775228 (0.04713); rs6903608 (0.0473)	PSMB9	Yes
rs3129882 (0.00478); rs9357152 (0.01527); rs6903608 (0.01764); rs1883414 (0.03967); rs7775228 (0.03994); rs7775228 (0.04713); rs6903608 (0.0473)	TAP1	Yes
rs3129882 (0.00478); rs9357152 (0.01527); rs6903608 (0.01764); rs1883414 (0.03967); rs7775228 (0.03994); rs7775228 (0.04713); rs6903608 (0.0473)	HLA-DMB	No
rs3129882 (0.00478); rs9357152 (0.01527); rs6903608 (0.01764); rs1883414 (0.03967); rs7775228 (0.03994); rs7775228 (0.04713); rs6903608 (0.0473)	HLA-DQB2	No
rs3129882 (0.00478); rs9357152 (0.01527); rs6903608 (0.01764); rs1883414 (0.03967); rs7775228 (0.03994); rs7775228 (0.04713); rs6903608 (0.0473)	PSMB8	No
rs3129882 (0.00478); rs9357152 (0.01527); rs6903608 (0.01764); rs1883414 (0.03967); rs7775228 (0.03994); rs7775228 (0.04713); rs6903608 (0.0473)	TAP2	No
rs3129882 (0.00478); rs9357152 (0.01527); rs6903608 (0.01764); rs1883414 (0.03967); rs7775228 (0.03994); rs7775228 (0.04713); rs6903608 (0.0473)	XXbac-BPG246D15.8	No
rs3129882 (0.00478); rs9357152 (0.01527); rs6903608 (0.01764); rs7775228 (0.03994); rs7775228 (0.04713); rs6903608 (0.0473)	HLA-DRB9	No
rs3129882 (0.00478); rs9357152 (0.01527); rs7775228 (0.03994); rs7775228 (0.04713)	XXbac-BPG254F23.5	No
rs3129934 (0.009512)	ERG	No
rs3129934 (0.009512)	LIMS1	No
rs3130501 (0.009378)	POU5F1	Yes
rs3130501 (0.009378)	PSORS1C2	Yes
rs3130501 (0.009378)	AL669830.1	No
rs3130501 (0.009378)	C6orf15	No
rs3130501 (0.009378)	CR759815.2	No
rs3130501 (0.009378)	CR847794.1	No
rs3130501 (0.009378)	POLR2LP	No
rs3130501 (0.009378)	TCF19	No
rs3130501 (0.009378)	XXbac-BPG16N22.5	No
rs3130501 (0.009378)	XXbac-BPG181B23.4	No
rs3130501 (0.009378)	XXbac-BPG181B23.6	No
rs3130501 (0.009378)	XXbac-BPG27H4.8	No
rs3131296 (0.04856)	NEU1	Yes
rs3131296 (0.04856)	AL662899.1	No
rs3131296 (0.04856)	C4A	No
rs3131296 (0.04856)	C4B	No
rs3131296 (0.04856)	CFB	No
rs3131296 (0.04856)	LY6G6D	No
rs3131296 (0.04856)	LY6G6E	No
rs3131296 (0.04856)	MSH5	No
rs3131296 (0.04856)	PRRT1	No
rs3131296 (0.04856)	SLC44A4	No
rs3131296 (0.04856)	XXbac-BPG32J3.18	No
rs3131296 (0.04856)	XXbac-BPG32J3.21	No
rs314253 (0.01469); rs6761 (0.02448)	DLG4	No
rs3177980 (0.002352)	C1orf112	No
rs3177980 (0.002352)	SELL	No
rs3180018 (0.01671)	CLK2	Yes
rs3180018 (0.01671)	FAM189B	No
rs3180018 (0.01671)	FDPS	No
rs3180018 (0.01671)	SCAMP3	No
rs3219090 (0.04259)	PARP1	Yes
rs340029 (0.03169)	RORA	No
rs340029 (0.03169)	RP11-219B17.1	No
rs365132 (0.01652); rs365132 (0.03999)	UIMC1	Yes
rs3734805 (6.33E-05); rs3734805 (0.0001004); rs3734805 (0.005777); rs6929137 (0.03531); rs1038304 (0.03556)	RNU6-813P	No
rs3734805 (6.33E-05); rs3734805 (0.0001004); rs3734805 (0.005777); rs6929137 (0.03531); rs1038304 (0.03556); rs4870044 (0.03687)	CCDC170	Yes
rs3734805 (6.33E-05); rs3734805 (0.0001004); rs3734805 (0.005777); rs6929137 (0.03531); rs1038304 (0.03556); rs4870044 (0.03687)	C6orf97	No
rs3745760 (0.03743)	CTD-2571L23.8	No
rs3745760 (0.03743)	GLTSCR1	No
rs3757840 (0.04317)	GCK	No
rs3764650 (0.001761)	ABCA7	No
rs3764650 (0.001761)	AC005329.6	No
rs3764650 (0.001761)	AC005329.7	No
rs3764650 (0.001761)	AC005330.1	No
rs3764650 (0.001761)	AC112708.1	No
rs3764650 (0.001761)	GRIN3B	No
rs379440 (0.04599)	EPB41L4A	No
rs3800569 (0.01902)	TRIM24	Yes
rs3800569 (0.01902)	ATP6V0A4	No
rs3800569 (0.01902)	RP11-365F18.3	No
rs3800569 (0.01902)	SVOPL	No
rs3800569 (0.01902)	ZC3HAV1	No
rs3806308 (0.04375)	CAPZB	No
rs3806308 (0.04375)	HTR6	No
rs3806308 (0.04375)	NBL1	No
rs3806308 (0.04375)	PLA2G2E	No
rs3806308 (0.04375)	PLA2G5	No
rs3806308 (0.04375)	RNF186	No
rs3806308 (0.04375)	RP11-91K11.2	No
rs3806308 (0.04375)	RP3-340N1.5	No
rs3806308 (0.04375)	RP3-340N1.6	No
rs3806308 (0.04375)	TMCO4	No
rs3806308 (0.04375)	VWA5B1	No
rs3811647 (0.04144)	TOPBP1	Yes
rs3811647 (0.04144)	RP11-503I22.2	No
rs3811647 (0.04144)	SRPRB	No
rs3825214 (0.02882); rs3825214 (0.03215)	TBX5	Yes
rs3934834 (0.01349)	ACAP3	No
rs3934834 (0.01349)	ATAD3A	No
rs3934834 (0.01349)	ATAD3B	No
rs3934834 (0.01349)	B3GALT6	No
rs3934834 (0.01349)	C1orf159	No
rs3934834 (0.01349)	CCNL2	No
rs3934834 (0.01349)	CPSF3L	No
rs3934834 (0.01349)	DVL1	No
rs3934834 (0.01349)	FAM132A	No
rs3934834 (0.01349)	FAM41C	No
rs3934834 (0.01349)	GLTPD1	No
rs3934834 (0.01349)	KLHL17	No
rs3934834 (0.01349)	MRPL20	No
rs3934834 (0.01349)	MXRA8	No
rs3934834 (0.01349)	NCRNA00115	No
rs3934834 (0.01349)	NOC2L	No
rs3934834 (0.01349)	PUSL1	No
rs3934834 (0.01349)	RNF223	No
rs3934834 (0.01349)	RP11-206L10.11	No
rs3934834 (0.01349)	RP11-206L10.13	No
rs3934834 (0.01349)	RP11-465B22.3	No
rs3934834 (0.01349)	RP11-465B22.5	No
rs3934834 (0.01349)	RP11-465B22.6	No
rs3934834 (0.01349)	RP4-758J18.3	No
rs3934834 (0.01349)	RP4-758J18.5	No
rs3934834 (0.01349)	RP5-857K21.1	No
rs3934834 (0.01349)	RP5-857K21.3	No
rs3934834 (0.01349)	RP5-890O3.9	No
rs3934834 (0.01349)	SDF4	No
rs3934834 (0.01349)	TNFRSF18	No
rs3934834 (0.01349)	TNFRSF4	No
rs3934834 (0.01349)	TTLL10	No
rs3934834 (0.01349)	VWA1	No
rs3995090 (0.03996)	HTR4	No
rs410644 (0.04145)	SSBP2	No
rs4129767 (0.02265)	AC016182.1	No
rs4129767 (0.02265)	AFMID	No
rs4129767 (0.02265)	CYTH1	No
rs4129767 (0.02265)	DNAH17	No
rs4129767 (0.02265)	PGS1	No
rs4129767 (0.02265)	THA1P	No
rs4129767 (0.02265)	TK1	No
rs4145170 (0.03713); rs4145170 (0.04346)	AC090349.1	No
rs4238010 (0.0175)	CCND2	Yes
rs425105 (0.02524)	CALM3	Yes
rs425105 (0.02524)	AC006262.2	No
rs425105 (0.02524)	AC011551.1	No
rs425105 (0.02524)	MIR320E	No
rs425105 (0.02524)	PRKD2	No
rs4273077 (0.009785)	FLCN	Yes
rs4273077 (0.009785)	TNFRSF13B	Yes
rs4273077 (0.009785)	AC022596.1	No
rs4273077 (0.009785)	AC055811.5	No
rs4273077 (0.009785)	AC079111.1	No
rs4273077 (0.009785)	AC104024.2	No
rs4273077 (0.009785)	CCDC144A	No
rs4273077 (0.009785)	COPS3	No
rs4273077 (0.009785)	MPRIP	No
rs4273077 (0.009785)	NA	No
rs4273077 (0.009785)	NT5M	No
rs4273077 (0.009785)	UPF3AP1	No
rs4273077 (0.009785)	ZNF624	No
rs4293393 (0.03046)	ACSM1	No
rs4293393 (0.03046)	GPRC5B	No
rs4338740 (0.04077)	FGF7	Yes
rs4338740 (0.04077)	FAM227B	No
rs439401 (0.006578)	APOC1	Yes
rs439401 (0.006578)	ERCC2	Yes
rs439401 (0.006578)	RELB	No
rs439401 (0.006578)	ZNF226	No
rs439401 (0.006578); rs6859 (0.03485)	APOE	Yes
rs439401 (0.006578); rs6859 (0.03485)	PVR	Yes
rs439401 (0.006578); rs6859 (0.03485)	AC138472.5	No
rs439401 (0.006578); rs6859 (0.03485)	CBLC	No
rs439401 (0.006578); rs6859 (0.03485)	CEACAM16	No
rs439401 (0.006578); rs6859 (0.03485)	KLC3	No
rs439401 (0.006578); rs6859 (0.03485)	LRRC68	No
rs439401 (0.006578); rs6859 (0.03485)	NKPD1	No
rs4481887 (0.02325)	OR2M7	No
rs4487645 (0.02377)	CDCA7L	No
rs4487645 (0.02377)	RAPGEF5	No
rs4516970 (0.03767)	SOD2	Yes
rs4516970 (0.03767)	HNRNPH1P1	No
rs4516970 (0.03767)	RNU4ATAC18P	No
rs4516970 (0.03767)	RP11-243O10.3	No
rs4516970 (0.03767)	RP1-249F5.3	No
rs4516970 (0.03767)	RP3-393E18.1	No
rs4516970 (0.03767)	TCP1	No
rs4516970 (0.03767)	WTAP	No
rs4569005 (0.008289); rs4569005 (0.0139)	NELL1	No
rs4599440 (0.02993)	LPHN3	No
rs4650608 (0.0004519); rs4650608 (0.02015)	PTGFR	No
rs4656461 (0.003761)	LMX1A	No
rs4656461 (0.003761)	MGST3	No
rs4656461 (0.003761)	RP11-466F5.8	No
rs4656461 (0.003761)	RP11-541H12.1	No
rs4656461 (0.003761)	RP11-7G12.1	No
rs4656461 (0.003761)	RP11-9L18.3	No
rs4656461 (0.003761)	TMCO1	No
rs4656461 (0.003761)	UCK2	No
rs4664308 (0.01022); rs4664308 (0.0139)	PLA2R1	No
rs4670766 (0.003606)	CYP1B1	Yes
rs4670766 (0.003606)	AC010878.3	No
rs4670766 (0.003606)	C2orf58	No
rs4670766 (0.003606)	CDC42EP3	No
rs4675374 (0.006636)	ICOS	No
rs4679904 (0.002281)	ARL14	No
rs470119 (0.002465)	AC000036.4	No
rs470119 (0.002465)	ARSA	No
rs470119 (0.002465)	CTA-384D8.36	No
rs470119 (0.002465)	ECGF1	No
rs470119 (0.002465)	LMF2	No
rs470119 (0.002465); rs886427 (0.01317)	KREMEN2	No
rs4712653 (0.01474); rs6939340 (0.0415); rs4712653 (0.04383)	CASC15	No
rs4712653 (0.01474); rs6939340 (0.0415); rs4712653 (0.04383)	LINC00340	No
rs472265 (0.04168)	PAPL	No
rs4764039 (0.008167); rs4764043 (0.0432)	GRIN2B	No
rs476463 (0.04496)	CSMD2	No
rs477687 (0.01175); rs477687 (0.04419)	H2AFY	Yes
rs477687 (0.01175); rs477687 (0.04419)	C5orf66	No
rs477687 (0.01175); rs477687 (0.04419)	CTC-276P9.2	No
rs477687 (0.01175); rs477687 (0.04419)	CTC-276P9.3	No
rs477992 (0.009165)	PHGDH	Yes
rs4783244 (0.01879)	CDH13	Yes
rs4787483 (0.02782); rs4787483 (0.04511)	CORO1A	Yes
rs4787483 (0.02782); rs4787483 (0.04511)	MAPK3	Yes
rs4787483 (0.02782); rs4787483 (0.04511)	ASPHD1	No
rs4787483 (0.02782); rs4787483 (0.04511)	FAM57B	No
rs4787483 (0.02782); rs4787483 (0.04511)	KCTD13	No
rs4787483 (0.02782); rs4787483 (0.04511)	KIF22	No
rs4787483 (0.02782); rs4787483 (0.04511)	SEZ6L2	No
rs4787483 (0.02782); rs4787483 (0.04511)	TAOK2	No
rs4796217 (0.025)	CCL4L2	No
rs479844 (0.04305)	AP5B1	Yes
rs479844 (0.04305)	AP001266.1	No
rs479844 (0.04305)	OVOL1	No
rs479844 (0.04305)	OVOL1-AS1	No
rs479844 (0.04305)	RP11-770G2.4	No
rs4821112 (0.01955)	BCRP6	No
rs4821112 (0.01955)	NCRNA00281	No
rs4835265 (0.03625)	ZNF827	No
rs4837628 (0.009557)	BRINP1	No
rs4837628 (0.009557)	DBC1	No
rs4837752 (0.0147)	CDK5RAP2	No
rs4837752 (0.0147)	FBXW2	No
rs4842838 (0.03963); rs7183263 (0.03968)	ADAMTSL3	No
rs490592 (0.01241); rs2075292 (0.0282); rs490592 (0.03217)	AP000770.1	No
rs490592 (0.01241); rs2075292 (0.0282); rs490592 (0.03217)	APOA1	No
rs490592 (0.01241); rs2075292 (0.0282); rs490592 (0.03217)	APOA4	No
rs490592 (0.01241); rs2075292 (0.0282); rs490592 (0.03217)	APOA5	No
rs490592 (0.01241); rs2075292 (0.0282); rs490592 (0.03217)	APOC3	No
rs490592 (0.01241); rs2075292 (0.0282); rs490592 (0.03217)	BUD13	No
rs490592 (0.01241); rs2075292 (0.0282); rs490592 (0.03217); rs11216185 (0.03486)	SIK3	No
rs490592 (0.01241); rs490592 (0.03217)	AP000797.1	No
rs490592 (0.01241); rs490592 (0.03217)	AP000797.2	No
rs490592 (0.01241); rs490592 (0.03217)	AP000797.4	No
rs4917014 (0.0006827); rs10276619 (0.01757); rs1456893 (0.02366)	IKZF1	No
rs4924935 (0.02516)	PRPSAP2	No
rs4947296 (0.04177)	BX247900.2	No
rs4947296 (0.04177)	BX247900.4	No
rs4956211 (0.03404)	COL25A1	No
rs496300 (0.021)	AP001046.5	No
rs496300 (0.021)	AP001046.6	No
rs496300 (0.021)	AP001053.11	No
rs496300 (0.021)	AP001053.13	No
rs496300 (0.021)	FLJ41733	No
rs496300 (0.021)	RPL31P1	No
rs496300 (0.021)	RRP1	No
rs496300 (0.021); rs234720 (0.02421)	CBS	Yes
rs4980785 (0.0006814); rs4980785 (0.04104)	RP11-211G23.1	No
rs5031002 (0.02076)	AR	Yes
rs525410 (0.01649)	DHX9	Yes
rs525410 (0.01649)	LAMC2	Yes
rs525410 (0.01649)	KRT18P28	No
rs525410 (0.01649)	LAMC1	No
rs525410 (0.01649)	NMNAT2	No
rs525410 (0.01649)	NPL	No
rs525410 (0.01649)	RP11-181K3.4	No
rs525410 (0.01649)	RP11-505O17.1	No
rs525410 (0.01649)	RP11-548N1.1	No
rs525410 (0.01649); rs756199 (0.01986)	NCF2	Yes
rs530501 (0.03272)	IDS	No
rs5742915 (0.02123); rs5742915 (0.02278)	PML	Yes
rs5751168 (0.003307)	ZNF280B	No
rs5754217 (0.01887)	LL22NC03-23C6.13	No
rs5754217 (0.01887)	PRAMEL	No
rs5945326 (0.03658); rs5945326 (0.04848)	DUSP9	No
rs5998432 (0.04562)	RFPL3	No
rs6013382 (0.00582)	ZFP64	No
rs6049839 (0.009976)	TMC2	No
rs6056209 (0.003156)	PLCB1	No
rs606458 (0.007102)	MEN1	Yes
rs606458 (0.007102)	NRXN2	Yes
rs606458 (0.007102)	TM7SF2	Yes
rs606458 (0.007102)	AP001092.4	No
rs606458 (0.007102)	AP001187.11	No
rs606458 (0.007102)	AP001462.6	No
rs606458 (0.007102)	AP003068.6	No
rs606458 (0.007102)	AP003774.1	No
rs606458 (0.007102)	AP003774.4	No
rs606458 (0.007102)	AP003774.6	No
rs606458 (0.007102)	ARL2	No
rs606458 (0.007102)	ATG2A	No
rs606458 (0.007102)	BATF2	No
rs606458 (0.007102)	C11orf2	No
rs606458 (0.007102)	C11orf85	No
rs606458 (0.007102)	CAPN1	No
rs606458 (0.007102)	CCDC88B	No
rs606458 (0.007102)	CDCA5	No
rs606458 (0.007102)	EHD1	No
rs606458 (0.007102)	FAU	No
rs606458 (0.007102)	GPR137	No
rs606458 (0.007102)	KCNK4	No
rs606458 (0.007102)	MAP4K2	No
rs606458 (0.007102)	NAALADL1	No
rs606458 (0.007102)	POLA2	No
rs606458 (0.007102)	PRDX5	No
rs606458 (0.007102)	PYGM	No
rs606458 (0.007102)	RASGRP2	No
rs606458 (0.007102)	RPS6KA4	No
rs606458 (0.007102)	SAC3D1	No
rs606458 (0.007102)	SF1	No
rs606458 (0.007102)	SLC22A11	No
rs606458 (0.007102)	SLC22A12	No
rs606458 (0.007102)	SLC22A20	No
rs606458 (0.007102)	SYVN1	No
rs606458 (0.007102)	TRMT112	No
rs606458 (0.007102)	ZFPL1	No
rs6065904 (0.0191); rs6065904 (0.04542)	DBNDD2	No
rs6065904 (0.0191); rs6065904 (0.04542)	PIGT	No
rs6065904 (0.0191); rs6065904 (0.04542)	TNNC2	No
rs6065904 (0.0191); rs6065904 (0.04542)	WFDC10A	No
rs6079395 (0.001029)	MACROD2	No
rs6088813 (0.01349)	GDF5	No
rs6088813 (0.01349)	UQCC	No
rs6088813 (0.01349)	UQCC1	No
rs6088813 (0.01349); rs2277862 (0.021); rs2236164 (0.04594)	CEP250	Yes
rs610604 (0.04946)	OLIG3	No
rs610604 (0.04946)	RP11-356I2.2	No
rs610604 (0.04946)	RP11-356I2.4	No
rs610604 (0.04946)	RP11-95M15.1	No
rs610604 (0.04946)	RP11-95M15.2	No
rs610604 (0.04946)	TNFAIP3	No
rs610932 (0.03715); rs610932 (0.0396)	MS4A6A	No
rs6122972 (0.005838); rs6122972 (0.03202)	PARD6B	No
rs626277 (0.02797)	DACH1	Yes
rs6455128 (0.02921)	KHDRBS2	No
rs6494537 (0.04964)	DENND4A	No
rs6494537 (0.04964)	PTPLAD1	No
rs6494537 (0.04964)	RAB11A	No
rs6495122 (0.04104)	COX5A	No
rs6495122 (0.04104)	RP11-414J4.2	No
rs6495122 (0.04104)	RP11-69H7.1	No
rs6495122 (0.04104)	RPP25	No
rs6499188 (0.02772); rs6499188 (0.03776)	CDH1	Yes
rs6499188 (0.02772); rs6499188 (0.03776)	CDH3	Yes
rs6499188 (0.02772); rs6499188 (0.03776)	ESRP2	No
rs6499188 (0.02772); rs6499188 (0.03776)	HAS3	No
rs6499188 (0.02772); rs6499188 (0.03776)	RP11-615I2.2	No
rs6499188 (0.02772); rs6499188 (0.03776)	ZFP90	No
rs6504340 (0.03395)	CBX1	Yes
rs6504340 (0.03395)	HOXB2	No
rs6504340 (0.03395)	HOXB3	No
rs6504340 (0.03395)	HOXB5	No
rs6504340 (0.03395)	HOXB-AS1	No
rs6504340 (0.03395)	RP11-357H14.11	No
rs651164 (0.0136)	RP11-317M22.1	No
rs651164 (0.0136); rs4516970 (0.03767)	SLC22A1	Yes
rs6544997 (0.04493)	KCNK12	No
rs6545883 (0.02459)	LOC339804	No
rs6545883 (0.02459); rs13017599 (0.04409)	AHSA2	No
rs6545977 (0.02825)	EHBP1	No
rs6564851 (0.03169)	BCMO1	No
rs6576878 (0.03702)	LMO4	Yes
rs6683071 (0.01456); rs6683071 (0.04194)	C1orf58	No
rs6683071 (0.01456); rs6683071 (0.04194)	FAM177B	No
rs6683071 (0.01456); rs6683071 (0.04194)	RP11-400N13.1	No
rs6683071 (0.01456); rs6683071 (0.04194)	RP11-452F19.3	No
rs6684514 (0.02885); rs6684514 (0.04596)	C1orf85	No
rs6684514 (0.02885); rs6684514 (0.04596)	SMG5	No
rs6684514 (0.02885); rs6684514 (0.04596)	TMEM79	No
rs6687758 (0.0101); rs6691170 (0.01015); rs6691170 (0.03777)	DUSP10	No
rs6710518 (0.04738)	GALNT3	No
rs6741148 (0.02538)	FAM82A1	No
rs6741148 (0.02538)	RMDN2	No
rs6741148 (0.02538)	RMDN2-AS1	No
rs6761 (0.02448)	EIF4A1	Yes
rs6761 (0.02448)	GABARAP	Yes
rs6761 (0.02448)	TNFSF12	Yes
rs6761 (0.02448)	TP53	Yes
rs6761 (0.02448)	WRAP53	Yes
rs6761 (0.02448)	AC016876.1	No
rs6761 (0.02448)	AC025335.1	No
rs6761 (0.02448)	AC026954.6	No
rs6761 (0.02448)	AC027763.2	No
rs6761 (0.02448)	AC113189.5	No
rs6761 (0.02448)	CD68	No
rs6761 (0.02448)	CTDNEP1	No
rs6761 (0.02448)	DVL2	No
rs6761 (0.02448)	EIF5A	No
rs6761 (0.02448)	FGF11	No
rs6761 (0.02448)	GUCY2D	No
rs6761 (0.02448)	NLGN2	No
rs6761 (0.02448)	POLR2A	No
rs6761 (0.02448)	RPL29P2	No
rs6761 (0.02448)	SLC16A13	No
rs6761 (0.02448)	TMEM102	No
rs6761 (0.02448)	TRAPPC1	No
rs6761 (0.02448)	ZBTB4	No
rs6807064 (0.004864)	ATP2B2	Yes
rs6807064 (0.004864)	FANCD2	Yes
rs6807064 (0.004864)	GHRL	Yes
rs6807064 (0.004864)	VHL	Yes
rs6807064 (0.004864)	AC022007.4	No
rs6807064 (0.004864)	AC034193.7	No
rs6807064 (0.004864)	C3orf24	No
rs6807064 (0.004864)	SLC6A11	No
rs6812193 (0.03066)	FAM47E	No
rs6812193 (0.03066)	FAM47E-STBD1	No
rs683395 (0.02745)	LAMP3	Yes
rs683395 (0.02745)	KLHL24	No
rs683395 (0.02745)	MCCC1	No
rs683395 (0.02745)	MCF2L2	No
rs683395 (0.02745)	RP11-14I2.2	No
rs683395 (0.02745)	RP11-393B14.1	No
rs683395 (0.02745)	RP11-786O7.1	No
rs6859 (0.03485)	CEACAM19	No
rs6859 (0.03485)	CEACAM20	No
rs6859 (0.03485)	CEACAM22P	No
rs6859 (0.03485)	CTB-129P6.4	No
rs6859 (0.03485)	PVRL2	No
rs6903608 (0.01764); rs12198173 (0.04566); rs6903608 (0.0473); rs3131296 (0.04856)	TNXB	No
rs6939340 (0.0415)	CASC14	No
rs704010 (0.0124)	RP11-202P11.1	No
rs704010 (0.0124)	RP11-481G8.2	No
rs704010 (0.0124)	RP11-589B3.1	No
rs704010 (0.0124)	SFTPA2	No
rs704010 (0.0124)	ZCCHC24	No
rs7041847 (0.02705)	C9orf68	No
rs7041847 (0.02705)	GLIS3	No
rs7041847 (0.02705)	SLC1A1	No
rs7043482 (0.03585)	RP11-15B24.5	No
rs7044529 (0.03267)	RXRA	Yes
rs7044529 (0.03267)	COL5A1	No
rs7044529 (0.03267)	FCN2	No
rs7044529 (0.03267)	OLFM1	No
rs7078160 (0.009159)	KIAA1598	No
rs710446 (0.03244)	RP11-573D15.8	No
rs710446 (0.03244); rs10937275 (0.03678)	KNG1	No
rs7112513 (0.01248)	PAFAH1B2	No
rs7136716 (0.0304)	CD163	No
rs716595 (0.007767)	MXI1	Yes
rs7178909 (0.03749)	AP3S2	No
rs7178909 (0.03749)	C15orf38	No
rs7178909 (0.03749)	C15orf38-AP3S2	No
rs7178909 (0.03749)	IDH2	No
rs7178909 (0.03749)	NGRN	No
rs7183263 (0.03968)	AC048382.4	No
rs7183263 (0.03968)	AC048382.5	No
rs7183263 (0.03968)	AC103965.1	No
rs7183263 (0.03968)	GOLGA6L4	No
rs7183263 (0.03968)	SH3GL3	No
rs724577 (0.01336); rs724577 (0.02662)	LCORL	No
rs7249094 (0.002431); rs7249094 (0.03497)	ADAMTS10	No
rs7253363 (0.03652)	ACP5	Yes
rs7253363 (0.03652)	ZNF627	No
rs7318731 (0.04703)	FGF9	No
rs7318731 (0.04703)	RP11-107B1.1	No
rs735396 (0.005411)	RP11-216P16.2	No
rs735396 (0.005411); rs2650000 (0.03823); rs2066938 (0.04685)	UNC119B	No
rs735396 (0.005411); rs7310409 (0.01296); rs7953249 (0.0306); rs7953249 (0.03197); rs2650000 (0.03823); rs7305618 (0.04489)	HNF1A	No
rs735396 (0.005411); rs7953249 (0.0306); rs7953249 (0.03197); rs2650000 (0.03823); rs7305618 (0.04489)	AC069214.1	No
rs735396 (0.005411); rs7953249 (0.0306); rs7953249 (0.03197); rs2650000 (0.03823); rs7305618 (0.04489)	C12orf43	No
rs735396 (0.005411); rs7953249 (0.0306); rs7953249 (0.03197); rs2650000 (0.03823); rs7305618 (0.04489)	C21orf81	No
rs735396 (0.005411); rs7953249 (0.0306); rs7953249 (0.03197); rs2650000 (0.03823); rs7305618 (0.04489)	CAMKK2	No
rs735396 (0.005411); rs7953249 (0.0306); rs7953249 (0.03197); rs2650000 (0.03823); rs7305618 (0.04489)	KDM2B	No
rs735396 (0.005411); rs7953249 (0.0306); rs7953249 (0.03197); rs2650000 (0.03823); rs7305618 (0.04489)	RNF10	No
rs735396 (0.005411); rs7953249 (0.0306); rs7953249 (0.03197); rs2650000 (0.03823); rs7305618 (0.04489)	RP11-728G15.1	No
rs735396 (0.005411); rs7953249 (0.0306); rs7953249 (0.03197); rs7305618 (0.04489)	P2RX4	Yes
rs735396 (0.005411); rs7953249 (0.0306); rs7953249 (0.03197); rs7305618 (0.04489)	CABP1	No
rs735396 (0.005411); rs7953249 (0.0306); rs7953249 (0.03197); rs7305618 (0.04489)	MLEC	No
rs735665 (0.02717)	GRAMD1B	No
rs735665 (0.02717)	HSPA8	No
rs735665 (0.02717)	RP11-335F8.2	No
rs735665 (0.02717)	RPL31P47	No
rs735665 (0.02717)	RPL34P23	No
rs7364180 (0.0299)	TCF20	Yes
rs7364180 (0.0299)	ACO2	No
rs7364180 (0.0299)	CCDC134	No
rs7364180 (0.0299)	CSDC2	No
rs7364180 (0.0299)	CTA-250D10.15	No
rs7364180 (0.0299)	PHF5A	No
rs7364180 (0.0299)	PMM1	No
rs7364180 (0.0299)	SREBF2	No
rs7364180 (0.0299)	Z83851.4	No
rs7474896 (0.04118)	ZNF248	No
rs7498403 (0.02094)	MAF	No
rs7504990 (0.0191); rs7504990 (0.03805)	DCC	Yes
rs7506045 (0.02911)	IMPA2	No
rs7524102 (0.001594); rs7524102 (0.01107); rs7524102 (0.04025)	ZBTB40	No
rs7561528 (0.04663)	BIN1	Yes
rs756199 (0.01986)	ARPC5	No
rs756199 (0.01986)	COLGALT2	No
rs756199 (0.01986)	GLT25D2	No
rs756199 (0.01986)	TSEN15	No
rs756199 (0.01986); rs4651156 (0.02282)	RGL1	No
rs7566934 (0.01927)	EXTL2P1	No
rs7579899 (0.02052)	EPAS1	Yes
rs758944 (0.04093)	POR	Yes
rs758944 (0.04093)	YWHAG	Yes
rs758944 (0.04093)	AC004980.11	No
rs758944 (0.04093)	AC004980.7	No
rs758944 (0.04093)	AC005077.14	No
rs758944 (0.04093)	AC005522.1	No
rs758944 (0.04093)	AC005522.6	No
rs758944 (0.04093)	FDPSP2	No
rs758944 (0.04093)	MDH2	No
rs758944 (0.04093)	POMZP3	No
rs758944 (0.04093)	RHBDD2	No
rs758944 (0.04093)	SRRM3	No
rs758944 (0.04093)	STYXL1	No
rs758944 (0.04093)	TMEM120A	No
rs758944 (0.04093)	ZP3	No
rs7590720 (0.03014)	MREG	No
rs7590720 (0.03014)	PECR	No
rs7591064 (0.01225); rs7591064 (0.03407)	FSHR	Yes
rs7617480 (0.01903)	APEH	Yes
rs7617480 (0.01903)	ATRIP	Yes
rs7617480 (0.01903)	NDUFAF3	Yes
rs7617480 (0.01903)	RHOA	Yes
rs7617480 (0.01903)	AMT	No
rs7617480 (0.01903)	ARIH2	No
rs7617480 (0.01903)	C3orf84	No
rs7617480 (0.01903)	DALRD3	No
rs7617480 (0.01903)	IMPDH2	No
rs7617480 (0.01903)	IP6K2	No
rs7617480 (0.01903)	KLHDC8B	No
rs7617480 (0.01903)	LAMB2	No
rs7617480 (0.01903)	NCKIPSD	No
rs7617480 (0.01903)	NICN1	No
rs7617480 (0.01903)	P4HTM	No
rs7617480 (0.01903)	QARS	No
rs7617480 (0.01903)	QRICH1	No
rs7617480 (0.01903)	RP11-3B7.6	No
rs7617480 (0.01903)	SLC25A20	No
rs7617480 (0.01903)	USP4	No
rs7617480 (0.01903)	WDR6	No
rs762421 (0.01275)	ICOSLG	No
rs7641175 (0.02382)	TBC1D5	No
rs7651039 (0.01966)	BTD	Yes
rs7651039 (0.01966)	METTL6	Yes
rs7651039 (0.01966)	AC027125.1	No
rs7651039 (0.01966)	AC090954.4	No
rs7651039 (0.01966)	AC090954.5	No
rs7651039 (0.01966)	ANKRD28	No
rs7651039 (0.01966)	CAPN7	No
rs7651039 (0.01966)	COL6A4P1	No
rs7651039 (0.01966)	COLQ	No
rs7651039 (0.01966)	HACL1	No
rs7651039 (0.01966)	SH3BP5	No
rs766903 (0.02057)	BIN2	No
rs7679 (0.006647); rs7679 (0.008781)	RPL13P2	No
rs7679 (0.006647); rs7679 (0.008781)	SPINT4	No
rs7679 (0.006647); rs7679 (0.008781)	WFDC11	No
rs7679 (0.006647); rs7679 (0.008781); rs6065904 (0.0191); rs6065904 (0.04542)	MMP9	Yes
rs7679 (0.006647); rs7679 (0.008781); rs6065904 (0.0191); rs6065904 (0.04542)	UBE2C	Yes
rs7679 (0.006647); rs7679 (0.008781); rs6065904 (0.0191); rs6065904 (0.04542)	CTSA	No
rs7679 (0.006647); rs7679 (0.008781); rs6065904 (0.0191); rs6065904 (0.04542)	DNTTIP1	No
rs7679 (0.006647); rs7679 (0.008781); rs6065904 (0.0191); rs6065904 (0.04542)	ELMO2	No
rs7679 (0.006647); rs7679 (0.008781); rs6065904 (0.0191); rs6065904 (0.04542)	NCOA5	No
rs7679 (0.006647); rs7679 (0.008781); rs6065904 (0.0191); rs6065904 (0.04542)	NEURL2	No
rs7679 (0.006647); rs7679 (0.008781); rs6065904 (0.0191); rs6065904 (0.04542)	PCIF1	No
rs7679 (0.006647); rs7679 (0.008781); rs6065904 (0.0191); rs6065904 (0.04542)	PLTP	No
rs7679 (0.006647); rs7679 (0.008781); rs6065904 (0.0191); rs6065904 (0.04542)	RP11-465L10.10	No
rs7679 (0.006647); rs7679 (0.008781); rs6065904 (0.0191); rs6065904 (0.04542)	RP11-465L10.7	No
rs7679 (0.006647); rs7679 (0.008781); rs6065904 (0.0191); rs6065904 (0.04542)	RP3-461P17.9	No
rs7679 (0.006647); rs7679 (0.008781); rs6065904 (0.0191); rs6065904 (0.04542)	RP5-998H6.2	No
rs7679 (0.006647); rs7679 (0.008781); rs6065904 (0.0191); rs6065904 (0.04542)	RPL5P2	No
rs7679 (0.006647); rs7679 (0.008781); rs6065904 (0.0191); rs6065904 (0.04542)	SLC12A5	No
rs7679 (0.006647); rs7679 (0.008781); rs6065904 (0.0191); rs6065904 (0.04542)	SLC35C2	No
rs7679 (0.006647); rs7679 (0.008781); rs6065904 (0.0191); rs6065904 (0.04542)	SPINLW1	No
rs7679 (0.006647); rs7679 (0.008781); rs6065904 (0.0191); rs6065904 (0.04542)	SPINLW1-WFDC6	No
rs7679 (0.006647); rs7679 (0.008781); rs6065904 (0.0191); rs6065904 (0.04542)	WFDC2	No
rs7679 (0.006647); rs7679 (0.008781); rs6065904 (0.0191); rs6065904 (0.04542)	WFDC3	No
rs7679 (0.006647); rs7679 (0.008781); rs6065904 (0.0191); rs6065904 (0.04542)	ZNF335	No
rs7715811 (0.005153)	DNAH5	No
rs7717572 (0.01919)	CD180	No
rs7717572 (0.01919)	RP11-434D9.1	No
rs771767 (0.0095); rs771767 (0.02093); rs771767 (0.04416); rs771767 (0.0461)	NFKBIZ	No
rs7775228 (0.03994); rs7775228 (0.04713)	HNRNPA1P2	No
rs7775228 (0.03994); rs7775228 (0.04713); rs3131296 (0.04856)	NOTCH4	Yes
rs7775228 (0.03994); rs7775228 (0.04713); rs3131296 (0.04856)	GPSM3	No
rs780094 (0.04798)	AC074117.13	No
rs780094 (0.04798)	GCKR	No
rs780094 (0.04798)	IFT172	No
rs780094 (0.04798)	KHK	No
rs780094 (0.04798)	NRBP1	No
rs7805803 (0.02053); rs1456893 (0.02366)	ZPBP	No
rs7892812 (0.03179)	VCX3B	No
rs7901695 (0.01495)	TCF7L2	Yes
rs7924176 (0.02181)	ADK	No
rs7953249 (0.0306); rs7953249 (0.03197); rs2650000 (0.03823)	FLJ12448	No
rs7953249 (0.0306); rs7953249 (0.03197); rs2650000 (0.03823); rs7305618 (0.04489)	POP5	No
rs7953249 (0.0306); rs7953249 (0.03197); rs2650000 (0.03823); rs7305618 (0.04489)	RPL12P33	No
rs7953249 (0.0306); rs7953249 (0.03197); rs7305618 (0.04489)	AC079602.1	No
rs7953249 (0.0306); rs7953249 (0.03197); rs7305618 (0.04489)	ANAPC5	No
rs7953249 (0.0306); rs7953249 (0.03197); rs7305618 (0.04489)	HNF1A-AS1	No
rs7953249 (0.0306); rs7953249 (0.03197); rs7305618 (0.04489)	OASL	No
rs7953249 (0.0306); rs7953249 (0.03197); rs7305618 (0.04489)	RP11-173P15.3	No
rs7953249 (0.0306); rs7953249 (0.03197); rs7305618 (0.04489)	RPL11P5	No
rs7953249 (0.0306); rs7953249 (0.03197); rs7305618 (0.04489)	Z98941.1	No
rs7953249 (0.0306); rs7953249 (0.03197); rs7305618 (0.04489); rs2066938 (0.04685)	ACADS	No
rs7969151 (0.04284)	HOTAIR	Yes
rs7969151 (0.04284)	HOXC10	Yes
rs7969151 (0.04284)	HOXC8	Yes
rs7969151 (0.04284)	TARBP2	Yes
rs7969151 (0.04284)	AAAS	No
rs7969151 (0.04284)	AC012531.1	No
rs7969151 (0.04284)	AC012531.16	No
rs7969151 (0.04284)	AC012531.17	No
rs7969151 (0.04284)	HOXC11	No
rs7969151 (0.04284)	HOXC5	No
rs7969151 (0.04284)	HOXC6	No
rs7969151 (0.04284)	HOXC9	No
rs7969151 (0.04284)	RP11-686F15.2	No
rs7969151 (0.04284)	RP11-834C11.8	No
rs7969151 (0.04284)	SMUG1	No
rs798544 (0.0221)	GNA12	Yes
rs798544 (0.0221)	NUDT1	Yes
rs798544 (0.0221)	AC004906.3	No
rs798544 (0.0221)	AC006028.9	No
rs798544 (0.0221)	AMZ1	No
rs798544 (0.0221)	BAAT1	No
rs798544 (0.0221)	CARD11	No
rs798544 (0.0221)	CHST12	No
rs798544 (0.0221)	EIF3B	No
rs798544 (0.0221)	FTSJ2	No
rs798544 (0.0221)	GRIFIN	No
rs798544 (0.0221)	IQCE	No
rs798544 (0.0221)	LOC392620	No
rs798544 (0.0221)	SNX8	No
rs798544 (0.0221)	TTYH3	No
rs798766 (0.0005443)	TACC3	Yes
rs798766 (0.0005443)	WHSC1	Yes
rs798766 (0.0005443)	C4orf48	No
rs798766 (0.0005443)	FAM53A	No
rs798766 (0.0005443)	NAT8L	No
rs798766 (0.0005443)	POLN	No
rs798766 (0.0005443)	RP11-1398P2.1	No
rs798766 (0.0005443)	RP11-317B7.2	No
rs798766 (0.0005443)	RP11-317B7.3	No
rs798766 (0.0005443)	SLBP	No
rs798766 (0.0005443)	TMEM129	No
rs798766 (0.0005443)	WHSC2	No
rs798766 (0.0005443); rs11248060 (0.01925)	KIAA1530	No
rs798766 (0.0005443); rs11248060 (0.01925)	MAEA	No
rs8007846 (0.006395); rs8007846 (0.04467)	FUT8	No
rs8035957 (0.0325)	RASGRP1	No
rs8035957 (0.0325); rs8042680 (0.04913)	Y_RNA	No
rs8042680 (0.04913)	PRC1	Yes
rs8042680 (0.04913)	PRC1-AS1	No
rs8042680 (0.04913)	RCCD1	No
rs805303 (0.0006561); rs805303 (0.01165)	APOM	No
rs8074980 (0.04749)	AC007431.1	No
rs8074980 (0.04749)	CUEDC1	No
rs8085804 (0.005296); rs8085804 (0.02179)	RIT2	No
rs815815 (0.04991)	BCYRN1	Yes
rs815815 (0.04991)	CALM2	Yes
rs815815 (0.04991)	MSH2	Yes
rs815815 (0.04991)	AC138655.4	No
rs815815 (0.04991)	MCFD2	No
rs815815 (0.04991)	RP11-761B3.1	No
rs815815 (0.04991)	SOCS5	No
rs815815 (0.04991)	TTC7A	No
rs852069 (0.02141)	PCSK2	No
rs854555 (0.02911)	PON1	Yes
rs854555 (0.02911)	PPP1R9A	No
rs872071 (0.006635)	EXOC2	No
rs872071 (0.006635)	IRF4	No
rs872071 (0.006635)	NCRNA00266C	No
rs872071 (0.006635)	RP1-24O22.1	No
rs872071 (0.006635)	RP3-416J7.1	No
rs872071 (0.006635)	RP3-416J7.3	No
rs882300 (0.03432)	CXCR4	Yes
rs886427 (0.01317)	PDPK1	Yes
rs886427 (0.01317)	AMDHD2	No
rs886427 (0.01317)	ATP6V0C	No
rs886427 (0.01317)	CLDN9	No
rs886427 (0.01317)	FLYWCH2	No
rs886427 (0.01317)	IL32	No
rs886427 (0.01317)	KCTD5	No
rs886427 (0.01317)	MEFV	No
rs886427 (0.01317)	NTN3	No
rs886427 (0.01317)	OR2C1	No
rs886427 (0.01317)	PAQR4	No
rs886427 (0.01317)	PKMYT1	No
rs886427 (0.01317)	PRSS22	No
rs886427 (0.01317)	TCEB2	No
rs886427 (0.01317)	TIGD7	No
rs886427 (0.01317)	ZG16B	No
rs886427 (0.01317)	ZNF174	No
rs886427 (0.01317)	ZNF434	No
rs893817 (0.02276); rs1378942 (0.02837); rs893817 (0.04105); rs2470893 (0.04894)	CYP11A1	Yes
rs893817 (0.02276); rs893817 (0.04105)	LOXL1	Yes
rs893817 (0.02276); rs893817 (0.04105)	ISLR	No
rs893817 (0.02276); rs893817 (0.04105)	STRA6	No
rs893817 (0.02276); rs893817 (0.04105)	TBC1D21	No
rs917997 (0.01879)	IL18RAP	No
rs918959 (0.03935)	AC009478.1	No
rs925946 (0.01101)	CCDC34	No
rs925946 (0.01101)	KIF18A	No
rs925946 (0.01101); rs6265 (0.04445)	BDNF	No
rs925946 (0.01101); rs6265 (0.04445)	BDNF-AS	No
rs9267665 (0.0124); rs9267665 (0.01753); rs3131296 (0.04856)	CYP21A2	No
rs9267665 (0.0124); rs9267665 (0.01753); rs3131296 (0.04856)	ZBTB12	No
rs9271366 (0.02557); rs9271366 (0.02922)	HLA.DRB5	No
rs9290936 (0.02559)	IL1RAP	No
rs9290936 (0.02559)	RP11-95L3.2	No
rs9303029 (0.01781)	C17orf62	No
rs9303029 (0.01781)	CCDC57	No
rs9303029 (0.01781)	FOXK2	No
rs9303029 (0.01781)	NOTUM	No
rs9303029 (0.01781)	RP13-20L14.6	No
rs9303029 (0.01781)	STRA13	No
rs9303029 (0.01781)	TEX19	No
rs9303029 (0.01781)	WDR45L	No
rs931608 (0.04888)	ZNF492	No
rs931608 (0.04888)	ZNF98	No
rs9318086 (0.01097); rs9318086 (0.03026)	C1QTNF9	No
rs9318086 (0.01097); rs9318086 (0.03026)	MIPEP	No
rs9318086 (0.01097); rs9318086 (0.03026)	NUS1P3	No
rs9318086 (0.01097); rs9318086 (0.03026)	RP11-309I15.2	No
rs9318086 (0.01097); rs9318086 (0.03026)	RP11-45B20.3	No
rs9318086 (0.01097); rs9318086 (0.03026)	RP11-760M1.2	No
rs9318086 (0.01097); rs9318086 (0.03026)	SACS	No
rs9318086 (0.01097); rs9318086 (0.03026)	SPATA13	No
rs9357152 (0.01527); rs1883414 (0.03967); rs7775228 (0.03994); rs7775228 (0.04713)	HLA-DPB1	Yes
rs9357152 (0.01527); rs1883414 (0.03967); rs7775228 (0.03994); rs7775228 (0.04713)	BRD2	No
rs9357152 (0.01527); rs1883414 (0.03967); rs7775228 (0.03994); rs7775228 (0.04713)	HCG24	No
rs9357152 (0.01527); rs1883414 (0.03967); rs7775228 (0.03994); rs7775228 (0.04713)	HLA-DOA	No
rs9357152 (0.01527); rs1883414 (0.03967); rs7775228 (0.03994); rs7775228 (0.04713)	HLA-DPA1	No
rs9357152 (0.01527); rs1883414 (0.03967); rs7775228 (0.03994); rs7775228 (0.04713)	HLA-DPB2	No
rs9357152 (0.01527); rs6903608 (0.01764); rs1883414 (0.03967); rs7775228 (0.03994); rs7775228 (0.04713); rs6903608 (0.0473)	HLA-DMA	No
rs9357152 (0.01527); rs6903608 (0.01764); rs1883414 (0.03967); rs7775228 (0.03994); rs7775228 (0.04713); rs6903608 (0.0473)	XXbac-BPG181M17.5	No
rs9357152 (0.01527); rs6903608 (0.01764); rs6903608 (0.0473)	BTNL2	No
rs9357152 (0.01527); rs6903608 (0.01764); rs6903608 (0.0473)	HCG23	No
rs9357152 (0.01527); rs6903608 (0.01764); rs6903608 (0.0473)	XXbac-BPG254F23.6	No
rs9357152 (0.01527); rs6903608 (0.01764); rs7775228 (0.03994); rs7775228 (0.04713); rs6903608 (0.0473)	HLA-DRB6	No
rs937254 (0.01614)	GCOM1	No
rs937254 (0.01614)	Gcom1	No
rs937254 (0.01614)	MYZAP	No
rs937254 (0.01614)	POLR2M	No
rs939876 (0.03451)	TBC1D30	No
rs9402515 (0.01481); rs9402515 (0.01897)	EYA4	No
rs9402515 (0.01481); rs9402515 (0.01897)	RP11-704J17.5	No
rs9466056 (0.02514)	SOX4	Yes
rs9466056 (0.02514); rs2206734 (0.03634)	CDKAL1	No
rs9471576 (0.01424)	NCR2	No
rs9472155 (0.03022)	LOC100132354	No
rs952700 (0.02275)	CNTN5	No
rs9556711 (0.01745)	MBNL2	No
rs9556711 (0.01745)	RNA5SP37	No
rs958798 (0.03313); rs958798 (0.04844)	KCNC4	No
rs9594738 (0.01522)	FABP3P2	No
rs9594738 (0.01522)	KARSP1	No
rs9594738 (0.01522)	MAPK6PS3	No
rs9594738 (0.01522)	RP11-187A9.3	No
rs9594738 (0.01522)	RP11-215B13.4	No
rs9594738 (0.01522); rs9594759 (0.02826)	TNFSF11	Yes
rs9636231 (0.02179)	NXPH2	No
rs9652490 (0.006485)	CTD-2632K10.1	No
rs9652490 (0.006485)	LINGO1	No
rs9652490 (0.006485)	SH2D7	No
rs966423 (0.02622)	DIRC3	No
rs9674544 (0.009172)	ZNF652	Yes
rs9674544 (0.009172)	ATP5G1	No
rs9674544 (0.009172)	GNGT2	No
rs9674544 (0.009172)	RP11-1079K10.1	No
rs9674544 (0.009172)	RP11-1079K10.4	No
rs9674544 (0.009172); rs6504340 (0.03395)	RP11-357H14.4	No
rs9803659 (0.01096)	POU2F1	Yes
rs9803659 (0.01096)	RP11-277B15.2	No
rs9846480 (0.04357)	NME9	No
rs9846480 (0.04357)	TXNDC6	No
rs9871760 (0.01166); rs9871760 (0.02996)	PLXNA1	No
rs990324 (0.03359)	KL	Yes
rs990324 (0.03359)	PDS5B	No
rs991316 (0.02212)	ADH7	No
rs9941349 (0.03795); rs8050136 (0.04076)	FTO	Yes
rs9960767 (0.02465)	RP11-619L19.1	No
rs9960767 (0.02465)	RP11-619L19.2	No
rs9960767 (0.02465); rs613872 (0.04697)	TCF4	Yes
rs9969804 (0.02298)	IPPK	No
aderived from GAD, OMIM, Clinvar, Orphanet, GWASdb, NHGRI GWAS Catalog , RegulomeDB, HGMD
