# Supplementary material for: PheWAS-Based Systems Genetics Methods for Anti-Breast Cancer Drug Discovery
Source: Genes (Basel). 2019 Feb 18;10(2):154. doi: 10.3390/genes10020154 (PMC6409623; doi:10.3390/genes10020154)
Supplement: Supplementary file 1 [file genes-10-00154-s001.zip › Supplememtary Materials - LS/Supplementary Table 3-LS.xlsx]

## Sheet: Supplementary Table 3
Supplementary Table 3. Basic information for agents targeting pathogenic genes within breast cancer subnetworks calculated by HotNet2
Agent	Targetsa	Activity information (breast cancer)b
681323	TNF	No
1D09C3	HLA-DRB5	No
2-METHOXYESTRADIOL	CYP1B1	Clinically active
ABACAVIR	TNF	No
ABCIXIMAB	FCGR2A	No
ABP 501	TNF	No
ABT-122	TNF	No
ADALIMUMAB	FCGR2A; TNF	No
ADV-1002401	GCK	No
AFELIMOMAB	TNF	No
AFIMOXIFENE	ESRRG	Clinically active
ALEFACEPT	FCGR2A	No
ALEMTUZUMAB	FCGR2A	No
ALLOPURINOL	POU5F1	No
AME-527	TNF	No
AMG 151	GCK	No
AMINOGLUTETHIMIDE	CYP11A1	Clinically active
AMINOSALICYLIC ACID	PLA2G2E	No
AMOXICILLIN	HLA-DQB1	No
AMRINONE	TNF	No
AN0128	TNF	No
ANTI-EGFL7	EGFL7	No
AP-301-IH	TNF	No
APREMILAST	TNF	No
ARRY-614	MAPK11	No
ARRY-797	MAPK11	No
ART621	TNF	No
AV411	TNF	No
AZD1656	GCK	No
AZD2563	MAOA	No
AZD6370	GCK	No
AZELAIC ACID	TYR	No
BASILIXIMAB	FCGR2A	No
BEFLOXATONE	MAOA	No
BEPRIDIL	CALM2; CALM3	No
BEVACIZUMAB	FCGR2A	Clinically active
BIFEMELANE	MAOA	No
BMS-187745	FDFT1	No
BMS-582949	MAPK11	No
BMS-820132	GCK	No
BOCEPREVIR	CTSA	No
BORTEZOMIB	PSMB8; PSMB9	Clinically active
BW-1370U87	MAOA	No
CAFFEINE	CYP2C9	No
CALCIUM	CALM2; CALM3	No
CAMOBUCOL	TNF	No
CARBAMAZEPINE	FLOT1; TNF	No
CARBOPLATIN	ETS2	Clinically active
CARFILZOMIB	PSMB8; PSMB9	No
CEFAZOLIN	PON1	No
CELASTROL	TNF	No
CER-001	APOA1	No
CERTOLIZUMAB	TNF	No
CERTOLIZUMAB PEGOL	TNF	No
CETUXIMAB	FCGR2A	No
CHLOROQUINE	TNF	No
CHLORPROMAZINE	CALM2; CALM3	No
CHOLIC ACID	ESRRG	No
CINCHOCAINE	CALM2; CALM3	No
CLAVULANATE	HLA-DQB1	No
CLENBUTEROL	TNF	No
CLORGYLINE	MAOA	No
CLOZAPINE	SLC1A1	No
CRX-139	CRP; TNF	No
CS-722	MAOA	No
CTI-01	TNF	No
CX157	MAOA	No
CX717	BDNF	No
CYCLOPHOSPHAMIDE	CYP2C9; FCGR2A	Clinically active
CYT007-TNFQB	TNF	No
CYT-007-TNFQB	TNF	No
CYT-609	TNF	No
CYTOFAB	TNF	No
DACLIZUMAB	FCGR2A	No
DARATUMUMAB	CD38	No
DESIPRAMINE	BDNF	No
DIAZEPAM	CYP2C9	No
DICLOFENAC	CYP2C9	No
DIETHYLSTILBESTROL	ESRRG	No
DLX-105	TNF	No
DNA VACCINE	TYR	No
DOXORUBICIN	FCGR2A; NDUFS2	Clinically active
EFALIZUMAB	FCGR2A	No
EPINEPHRINE	TNF	No
EPOETIN ALFA	HFE	Clinically active
ESLICARBAZEPINE ACETATE	P2RX4	No
ESUPRONE	MAOA	No
ETANERCEPT	FCGR2A; TNF	No
ETHANOL	ADH7	No
FELODIPINE	CALM2; CALM3	No
FENOFIBRATE	APOA1	No
FLAVIN ADENINE DINUCLEOTIDE	ACADS; MAOA	No
FLUNARIZINE	CALM2; CALM3	No
FLUOROURACIL	TYMP	No
FLUOXETINE	BDNF	No
FLUPHENAZINE	CALM2; CALM3	No
FLURBIPROFEN	CYP2C9	No
FLUVASTATIN	CYP2C9	No
FLUVOXAMINE	CYP2C9	No
FR-133605	TNF	No
GEMTUZUMAB OZOGAMICIN	FCGR2A	No
GENISTEIN	ESRRA; ESRRG	No
GEVOKIZUMAB	IL18	No
GLATIRAMER ACETATE	HLA-DRB1	No
GLIPIZIDE	CYP2C9	No
GLUCOSAMINE	TNF	No
GLUTATHIONE	MGST3	No
GLYCEROL	PLA2G2E	No
GOLIMUMAB	TNF	No
GSK-1070806	IL18	No
HMPL-004	TNF	No
HUMAN SERUM ALBUMIN	APOE	No
HYDROQUINONE	TYR	No
IBOCTADEKIN + DOXIL	IL18	No
IBRITUMOMAB	FCGR2A	No
IBUPROFEN	CYP2C9	No
IL-18BP	IL18	No
IMMUNE GLOBULIN HUMAN	C4A; C4B; FCGR2A	No
INFLIXIMAB	TNF	No
INK128	CRTC2	No
INTERFERON BETA-1A	HLA-DQA1	No
INTERFERON BETA-1B	HLA-DQA1	No
INTRAVENOUS IMMUNOGLOBULIN	C4A; C4B; FCGR2A	No
IRBESARTAN	CYP2C9	No
IRINOTECAN	PLCB1	Clinically active
IRON	HFE	No
ISIS-CRPRX	CRP	No
ISOCARBOXAZID	MAOA	No
ISOFLURANE	CALM2; CALM3	No
KC706	MAPK11	No
KETOCONAZOLE	CYP21A2	No
LADOSTIGIL	MAOA	No
L-ALANINE	NFS1	No
LAPAQUISTAT ACETATE	FDFT1	No
L-ASPARTIC ACID	SLC1A1	No
L-CARNITINE	SLC25A20	No
L-CYSTEINE	NFS1	No
LENALIDOMIDE	TNF	No
L-GLUTAMIC ACID	SLC1A1	No
LICOFELONE	PLA2G2E	No
LITHIUM	IMPA2	No
LONIDAMINE	GCK	No
LOPERAMIDE	CALM2; CALM3	No
LOSARTAN	CYP2C9	No
LY-2608204	GCK	No
MDL-201112	TNF	No
MEDI-2338	IL18	No
MELANOMA VACCINE	TYR	No
MELATONIN	CALM2; CALM3	No
MELOXICAM	CYP2C9	No
METFORMIN	BDNF	Clinically active
METHAMPHETAMINE	MAOA	No
MINAPRINE	MAOA	No
MITOTANE	CYP11A1	No
MKC-1106-MT	TYR	No
MMDA	MAOA	No
MOCLOBEMIDE	MAOA	No
MONOBENZONE	TYR	No
MULTI-EPITOPE PEPTIDE MELANOMA VACCINE	TYR	No
MULTI-EPITOPE TYROSINASE/GP100 VACCINE	TYR	No
NADH	ACADS; ADH7; HSD17B8; NDUFS2; TYR	No
NAPROXEN	CYP2C9	No
NATALIZUMAB	FCGR2A	No
NGR-HTNF	TNF	No
NICARDIPINE	CALM2; CALM3	No
NICOTINAMIDE	BST1	No
NIFEDIPINE	CALM2; CALM3	No
NIMESULIDE	PLA2G2E	No
NOMIFENSINE	MAOA	Clinically active
NPH-30907	TNF	No
NPS-31807	TNF	No
OLANZAPINE	SLC1A1	No
ONYVAX-105	TNF	No
OZORALIZUMAB	TNF	No
PACLITAXEL	CYP1B1; ETS2; FCGR2A	Clinically active
PALIVIZUMAB	FCGR2A	No
PARGYLINE	MAOA	No
PEGSUNERCEPT	TNF	No
PENTOXIFYLLINE	TNF	No
PERPHENAZINE	CALM2; CALM3	No
PF-04236921	TNF	No
PF-06410293	TNF	No
PF-06438179	TNF	No
PH-797804	MAPK11	No
PHENELZINE	MAOA	No
PHENOXYBENZAMINE	CALM2; CALM3	No
PHENYTOIN	FLOT1	No
PIMOZIDE	CALM2; CALM3	No
PIRFENIDONE	MAPK11; TNF	No
PIRLINDOLE	MAOA	No
PIROXICAM	CYP2C9	No
PMI-005	TNF	No
PN0621	TNF	No
POLYNOMA-1	TYR	No
POMALIDOMIDE	TNF	No
PRANLUKAST	TNF	No
PRAVASTATIN	APOE	No
PRETARGET TECHNOLOGY	TNF	No
PROMETHAZINE	CALM2; CALM3	No
PSEUDOEPHEDRINE	TNF	No
R7201	GCK	No
REGORAFENIB	MAPK11	No
RG7414	EGFL7	No
RG-7594	EGFL7	No
RISPERIDONE	SLC1A1	No
RITONAVIR	APOA1; APOC1; APOE	No
RITUXIMAB	FCGR2A	Clinically active
RPR-101821	FDFT1	No
RS-8359	MAOA	No
RVX-208	APOA1	No
SCIO-469	TNF	No
SEGARD	TNF	No
SELEGILINE	MAOA	No
SEMAPIMOD	MAPK11	No
SIMVASTATIN	APOC1; APOE	Clinically active
SONEPCIZUMAB	SGPP1	No
SORAFENIB	MAPK11	Clinically active
SPV-30	TNF	No
SQ-32709	FDFT1	No
SQUALESTATIN 1	FDFT1	No
TAK-329	GCK	No
TAK-475	FDFT1	No
TAMOXIFEN	CYP2C9	Clinically active
TELAPREVIR	CTSA	No
TGAAC-94	TNF	No
THALIDOMIDE	TNF	No
THEOPHYLLINE	CYP2C9	No
TNF ALPHA KINOID	TNF	No
TNFQB THERAPEUTIC VACCINES	TNF	No
TOSITUMOMAB	FCGR2A	No
TRANYLCYPROMINE	MAOA	No
TRASTUZUMAB	FCGR2A	Clinically active
TRIFLUOPERAZINE	CALM2; CALM3	No
TROGLITAZONE	ESRRA; ESRRG	No
URSODEOXYCHOLIC ACID	SLC23A2	No
VITAMIN A	RDH13	No
VX-702	MAPK11; TNF	No
XL765	CRTC2	No
YSIL6	TNF	No
ZIMELIDINE	MAOA	No
ZONISAMIDE	MAOA	No
ZYC300	CYP1B1	No
aderived from DGIdb (http://dgidb.genome.wustl.edu/), TTD (http://bidd.nus.edu.sg/group/cjttd/) and DrugBank (http://www.drugbank.ca/)
bderived from TTD (http://bidd.nus.edu.sg/group/cjttd/), DrugBank (http://www.drugbank.ca/) and ClinicalTrials (http://clinicaltrials.gov/)
