# Supplementary material for: PheWAS-Based Systems Genetics Methods for Anti-Breast Cancer Drug Discovery
Source: Genes (Basel). 2019 Feb 18;10(2):154. doi: 10.3390/genes10020154 (PMC6409623; doi:10.3390/genes10020154)
Supplement: Supplementary file 1 [file genes-10-00154-s001.zip › Supplememtary Materials - LS/Supplementary Table 7-LS.xlsx]

## Sheet: Supplementary Table 7
Supplementary Table 7. GO functional analysis of the PheWAS-Rank gene set
Number	ID	Description	GeneRatio	BgRatio	pvalue	p.adjust	qvalue	geneID	Count
1	GO:0051262	protein tetramerization	9/94	146/17381	9.43e-08	0.000246375	0.000193564	7083/8626/7157/8358/8352/8351/8355/3615/5195	9
2	GO:0046777	protein autophosphorylation	10/94	234/17381	5.43e-07	0.000487195	0.000382764	808/2885/805/5595/65125/780/2064/7297/1445/8805	10
3	GO:0006335	DNA replication-dependent nucleosome assembly	5/94	32/17381	7.46e-07	0.000487195	0.000382764	8520/8358/8352/8351/8355	5
4	GO:0034723	DNA replication-dependent nucleosome organization	5/94	32/17381	7.46e-07	0.000487195	0.000382764	8520/8358/8352/8351/8355	5
5	GO:0030099	myeloid cell differentiation	12/94	390/17381	1.25e-06	0.000655043	0.000514633	5371/10320/5971/8358/8352/8351/8355/3692/3662/5929/5316/7124	12
6	GO:0038111	interleukin-7-mediated signaling pathway	5/94	39/17381	2.07e-06	0.000759471	0.000596677	3667/8358/8352/8351/8355	5
7	GO:0098760	response to interleukin-7	5/94	40/17381	2.35e-06	0.000759471	0.000596677	3667/8358/8352/8351/8355	5
8	GO:0098761	cellular response to interleukin-7	5/94	40/17381	2.35e-06	0.000759471	0.000596677	3667/8358/8352/8351/8355	5
9	GO:0045727	positive regulation of translation	7/94	113/17381	2.61e-06	0.000759471	0.000596677	5595/1660/6198/3692/2064/7919/7124	7
10	GO:0045652	regulation of megakaryocyte differentiation	6/94	76/17381	3.43e-06	0.000894592	0.000702834	8358/8352/8351/8355/3692/5929	6
11	GO:0071103	DNA conformation change	10/94	290/17381	3.76e-06	0.000894592	0.000702834	1660/7157/8520/8358/8352/8351/8355/10051/29781/7155	10
12	GO:0034250	positive regulation of cellular amide metabolic process	7/94	133/17381	7.72e-06	0.00150818	0.0011849	5595/1660/6198/3692/2064/7919/7124	7
13	GO:0060337	type I interferon signaling pathway	6/94	88/17381	8.08e-06	0.00150818	0.0011849	3106/3107/3662/7297/3433/3437	6
14	GO:0071357	cellular response to type I interferon	6/94	88/17381	8.08e-06	0.00150818	0.0011849	3106/3107/3662/7297/3433/3437	6
15	GO:0038083	peptidyl-tyrosine autophosphorylation	5/94	52/17381	8.83e-06	0.00153962	0.0012096	2885/5595/780/7297/1445	5
16	GO:0030219	megakaryocyte differentiation	6/94	93/17381	1.11e-05	0.00170951	0.00134308	8358/8352/8351/8355/3692/5929	6
17	GO:0034340	response to type I interferon	6/94	93/17381	1.11e-05	0.00170951	0.00134308	3106/3107/3662/7297/3433/3437	6
18	GO:0071900	regulation of protein serine/threonine kinase activity	12/94	495/17381	1.43e-05	0.00207571	0.00163078	808/805/5595/65125/5600/10454/2064/23624/1445/7128/7124/7852	12
19	GO:0072331	signal transduction by p53 class mediator	9/94	270/17381	1.55e-05	0.00213209	0.00167507	1460/10919/5371/5600/8626/7157/4646/7917/8805	9
20	GO:0006323	DNA packaging	8/94	208/17381	1.7e-05	0.00221556	0.00174065	7157/8520/8358/8352/8351/8355/10051/29781	8
21	GO:0002429	immune response-activating cell surface receptor signaling pathway	11/94	426/17381	1.87e-05	0.00233028	0.00183078	2885/5595/5971/5684/952/10454/7917/1445/3127/4277/259197	11
22	GO:0060964	regulation of gene silencing by miRNA	6/94	106/17381	2.35e-05	0.00279446	0.00219547	5430/1660/8358/8352/8351/8355	6
23	GO:0044774	mitotic DNA integrity checkpoint	6/94	109/17381	2.76e-05	0.00288147	0.00226382	5371/8626/7157/29980/1386/7155	6
24	GO:0060147	regulation of posttranscriptional gene silencing	6/94	109/17381	2.76e-05	0.00288147	0.00226382	5430/1660/8358/8352/8351/8355	6
25	GO:0060966	regulation of gene silencing by RNA	6/94	109/17381	2.76e-05	0.00288147	0.00226382	5430/1660/8358/8352/8351/8355	6
26	GO:0031570	DNA integrity checkpoint	7/94	164/17381	3.01e-05	0.00302774	0.00237874	5371/8626/7157/29980/1386/7155/7919	7
27	GO:0045779	negative regulation of bone resorption	3/94	12/17381	3.25e-05	0.00314953	0.00247443	952/1445/7128	3
28	GO:0002768	immune response-regulating cell surface receptor signaling pathway	11/94	458/17381	3.64e-05	0.00339634	0.00266833	2885/5595/5971/5684/952/10454/7917/1445/3127/4277/259197	11
29	GO:0018205	peptidyl-lysine modification	10/94	381/17381	4.01e-05	0.00361051	0.00283659	5595/10919/5252/8520/1386/3662/1487/7917/5929/7155	10
30	GO:0022612	gland morphogenesis	6/94	119/17381	4.52e-05	0.00377291	0.00296418	5371/8626/780/10481/7128/7124	6
31	GO:0009615	response to virus	9/94	310/17381	4.58e-05	0.00377291	0.00296418	5371/5600/1660/7128/3433/3437/4277/7124/7852	9
32	GO:1901796	regulation of signal transduction by p53 class mediator	7/94	176/17381	4.73e-05	0.00377291	0.00296418	1460/10919/5371/5600/8626/7157/8805	7
33	GO:0051291	protein heterooligomerization	6/94	121/17381	4.97e-05	0.00377291	0.00296418	2885/10320/8358/8352/8351/8355	6
34	GO:0051289	protein homotetramerization	5/94	74/17381	4.99e-05	0.00377291	0.00296418	7083/8626/7157/3615/5195	5
35	GO:0000183	chromatin silencing at rDNA	4/94	38/17381	5.14e-05	0.00377291	0.00296418	8358/8352/8351/8355	4
36	GO:0045862	positive regulation of proteolysis	10/94	393/17381	5.2e-05	0.00377291	0.00296418	11065/5595/5371/6300/5684/7917/10425/7124/10393/4137	10
37	GO:0046851	negative regulation of bone remodeling	3/94	14/17381	5.34e-05	0.00377291	0.00296418	952/1445/7128	3
38	GO:0031331	positive regulation of cellular catabolic process	10/94	396/17381	5.54e-05	0.00381111	0.00299419	11065/5595/3667/5684/26234/7917/10425/7128/7124/10393	10
39	GO:0060968	regulation of gene silencing	6/94	131/17381	7.73e-05	0.0051828	0.00407186	5430/1660/8358/8352/8351/8355	6
40	GO:0042771	intrinsic apoptotic signaling pathway in response to DNA damage by p53 class mediator	4/94	43/17381	8.42e-05	0.0055047	0.00432475	5371/8626/7157/7917	4
41	GO:0045814	negative regulation of gene expression, epigenetic	6/94	134/17381	8.77e-05	0.00558928	0.00439121	5252/8520/8358/8352/8351/8355	6
42	GO:0051290	protein heterotetramerization	4/94	44/17381	9.23e-05	0.00574305	0.00451202	8358/8352/8351/8355	4
43	GO:0045732	positive regulation of protein catabolic process	8/94	268/17381	0.000101976	0.00619918	0.00487038	11065/5684/26234/7917/10425/7128/7124/10393	8
44	GO:1903364	positive regulation of cellular protein catabolic process	7/94	202/17381	0.000112436	0.00667975	0.00524793	11065/5684/26234/7917/10425/7128/10393	7
45	GO:0071902	positive regulation of protein serine/threonine kinase activity	9/94	350/17381	0.000116058	0.0067417	0.0052966	808/805/5595/5600/10454/2064/1445/7124/7852	9
46	GO:0060333	interferon-gamma-mediated signaling pathway	5/94	89/17381	0.000120542	0.00684996	0.00538165	3106/3107/5371/3662/3127	5
47	GO:0034104	negative regulation of tissue remodeling	3/94	19/17381	0.000139404	0.00767899	0.00603298	952/1445/7128	3
48	GO:2000379	positive regulation of reactive oxygen species metabolic process	5/94	92/17381	0.000141007	0.00767899	0.00603298	2885/7157/23564/7124/4137	5
49	GO:0009896	positive regulation of catabolic process	10/94	447/17381	0.000150457	0.00798372	0.00627239	11065/5595/3667/5684/26234/7917/10425/7128/7124/10393	10
50	GO:1903706	regulation of hemopoiesis	10/94	448/17381	0.000153213	0.00798372	0.00627239	5684/8358/8352/8351/8355/3692/3662/2064/5929/7124	10
51	GO:1903362	regulation of cellular protein catabolic process	8/94	285/17381	0.000155765	0.00798372	0.00627239	11065/5371/5684/26234/7917/10425/7128/10393	8
52	GO:0018393	internal peptidyl-lysine acetylation	6/94	151/17381	0.000168955	0.00849324	0.0066727	5595/8520/1386/3662/1487/7917	6
53	GO:0051348	negative regulation of transferase activity	9/94	369/17381	0.00017267	0.00851621	0.00669074	11065/65125/7157/5684/23624/1445/7128/10393/4137	9
54	GO:0018108	peptidyl-tyrosine phosphorylation	9/94	375/17381	0.000194737	0.00925717	0.00727288	2885/5595/7157/780/2064/7297/23624/1445/8805	9
55	GO:0000077	DNA damage checkpoint	6/94	155/17381	0.000194776	0.00925717	0.00727288	5371/8626/7157/29980/1386/7919	6
56	GO:0006475	internal protein amino acid acetylation	6/94	156/17381	0.000201694	0.0094106	0.00739342	5595/8520/1386/3662/1487/7917	6
57	GO:0018212	peptidyl-tyrosine modification	9/94	378/17381	0.000206623	0.0094106	0.00739342	2885/5595/7157/780/2064/7297/23624/1445/8805	9
58	GO:0018394	peptidyl-lysine acetylation	6/94	157/17381	0.000208804	0.0094106	0.00739342	5595/8520/1386/3662/1487/7917	6
59	GO:0000075	cell cycle checkpoint	7/94	225/17381	0.000218681	0.00968867	0.00761189	5371/8626/7157/29980/1386/7155/7919	7
60	GO:0008630	intrinsic apoptotic signaling pathway in response to DNA damage	5/94	102/17381	0.000228895	0.0097843	0.00768702	5371/8626/7157/7917/7124	5
61	GO:0044773	mitotic DNA damage checkpoint	5/94	102/17381	0.000228895	0.0097843	0.00768702	5371/8626/7157/29980/1386	5
62	GO:1901185	negative regulation of ERBB signaling pathway	4/94	56/17381	0.000237598	0.0097843	0.00768702	2885/2064/23624/10254	4
63	GO:0007093	mitotic cell cycle checkpoint	6/94	161/17381	0.000239249	0.0097843	0.00768702	5371/8626/7157/29980/1386/7155	6
64	GO:1902036	regulation of hematopoietic stem cell differentiation	5/94	103/17381	0.000239554	0.0097843	0.00768702	5684/8358/8352/8351/8355	5
65	GO:0045930	negative regulation of mitotic cell cycle	8/94	305/17381	0.000247045	0.009935	0.00780542	5371/8626/7157/29980/5684/1386/7155/7124	8
66	GO:0031497	chromatin assembly	6/94	165/17381	0.000273087	0.0108159	0.00849749	7157/8520/8358/8352/8351/8355	6
67	GO:0032200	telomere organization	6/94	168/17381	0.000300849	0.0117376	0.00922164	5595/5371/8358/8352/8351/8355	6
68	GO:0042176	regulation of protein catabolic process	9/94	399/17381	0.000307945	0.0118378	0.00930032	11065/5371/5684/26234/7917/10425/7128/7124/10393	9
69	GO:2000377	regulation of reactive oxygen species metabolic process	6/94	170/17381	0.000320556	0.012144	0.00954089	2885/7157/3692/23564/7124/4137	6
70	GO:0045637	regulation of myeloid cell differentiation	7/94	242/17381	0.000340345	0.0127095	0.00998516	8358/8352/8351/8355/3692/5929/7124	7
71	GO:0060218	hematopoietic stem cell differentiation	5/94	113/17381	0.00036815	0.0133659	0.0105009	5684/8358/8352/8351/8355	5
72	GO:1901532	regulation of hematopoietic progenitor cell differentiation	5/94	113/17381	0.00036815	0.0133659	0.0105009	5684/8358/8352/8351/8355	5
73	GO:0061138	morphogenesis of a branching epithelium	6/94	180/17381	0.000434792	0.0155691	0.0122318	2885/5371/8626/780/10481/7124	6
74	GO:0006473	protein acetylation	6/94	181/17381	0.000447763	0.0156586	0.0123022	5595/8520/1386/3662/1487/7917	6
75	GO:0006342	chromatin silencing	5/94	118/17381	0.000449271	0.0156586	0.0123022	8520/8358/8352/8351/8355	5
76	GO:0048732	gland development	9/94	422/17381	0.000463049	0.0159264	0.0125126	1460/5595/5371/8626/780/10481/7128/7919/7124	9
77	GO:0043405	regulation of MAP kinase activity	8/94	337/17381	0.000481069	0.0163314	0.0128307	5595/5600/10454/2064/23624/1445/7124/7852	8
78	GO:0051098	regulation of binding	8/94	339/17381	0.000500227	0.016764	0.0131706	808/805/1460/5595/1660/3662/5195/3433	8
79	GO:0010001	glial cell differentiation	6/94	187/17381	0.000532068	0.0174869	0.0137386	5595/3908/2064/1445/4137/7852	6
80	GO:0048863	stem cell differentiation	7/94	261/17381	0.000535177	0.0174869	0.0137386	5595/8626/5684/8358/8352/8351/8355	7
81	GO:0042770	signal transduction in response to DNA damage	5/94	123/17381	0.000543197	0.0175298	0.0137723	2885/5371/8626/7157/4646	5
82	GO:0043406	positive regulation of MAP kinase activity	7/94	263/17381	0.000559999	0.0178517	0.0140251	5595/5600/10454/2064/1445/7124/7852	7
83	GO:0006333	chromatin assembly or disassembly	6/94	190/17381	0.000578606	0.0181931	0.0142934	7157/8520/8358/8352/8351/8355	6
84	GO:0002831	regulation of response to biotic stimulus	5/94	125/17381	0.00058463	0.0181931	0.0142934	5595/1660/7128/4277/259197	5
85	GO:0035418	protein localization to synapse	3/94	31/17381	0.000616977	0.0189739	0.0149068	1742/9379/4137	3
86	GO:0001763	morphogenesis of a branching structure	6/94	193/17381	0.00062825	0.0190959	0.0150026	2885/5371/8626/780/10481/7124	6
87	GO:0016570	histone modification	9/94	444/17381	0.000666776	0.0200339	0.0157396	5595/10919/5252/7157/8520/1386/3662/1487/5929	9
88	GO:0002479	antigen processing and presentation of exogenous peptide antigen via MHC class I, TAP-dependent	4/94	75/17381	0.000727084	0.0215977	0.0169682	6891/3106/3107/5684	4
89	GO:0031349	positive regulation of defense response	9/94	451/17381	0.000745195	0.021887	0.0171954	5595/5971/1660/5684/3662/10454/7128/259197/7124	9
90	GO:0042590	antigen processing and presentation of exogenous peptide antigen via MHC class I	4/94	78/17381	0.000842827	0.0244794	0.0192322	6891/3106/3107/5684	4
91	GO:0045815	positive regulation of gene expression, epigenetic	4/94	80/17381	0.000926851	0.026624	0.0209171	8358/8352/8351/8355	4
92	GO:0031397	negative regulation of protein ubiquitination	5/94	139/17381	0.000944601	0.0267256	0.0209969	11065/5371/5684/7128/10393	5
93	GO:0042110	T cell activation	9/94	467/17381	0.00095301	0.0267256	0.0209969	2885/5971/3662/2064/5316/1445/6385/3127/4277	9
94	GO:0045124	regulation of bone resorption	3/94	36/17381	0.000961058	0.0267256	0.0209969	952/1445/7128	3
95	GO:2000736	regulation of stem cell differentiation	5/94	141/17381	0.00100704	0.0276814	0.0217478	5684/8358/8352/8351/8355	5
96	GO:0031058	positive regulation of histone modification	4/94	82/17381	0.00101661	0.0276814	0.0217478	5595/5252/7157/1487	4
97	GO:0000187	activation of MAPK activity	5/94	142/17381	0.00103939	0.0277983	0.0218396	5595/5600/10454/7124/7852	5
98	GO:0061564	axon development	9/94	473/17381	0.00104217	0.0277983	0.0218396	2885/5595/780/3908/2064/23654/7155/4137/7852	9
99	GO:0072332	intrinsic apoptotic signaling pathway by p53 class mediator	4/94	83/17381	0.0010637	0.0280861	0.0220658	5371/8626/7157/7917	4
100	GO:0042787	protein ubiquitination involved in ubiquitin-dependent protein catabolic process	6/94	214/17381	0.00107488	0.0280973	0.0220746	11065/5371/5684/10425/23624/10393	6
101	GO:1901652	response to peptide	9/94	477/17381	0.00110529	0.0283183	0.0222482	2885/5595/3667/7157/6198/3692/1445/7128/534	9
102	GO:0071346	cellular response to interferon-gamma	5/94	144/17381	0.0011064	0.0283183	0.0222482	3106/3107/5371/3662/3127	5
103	GO:0032715	negative regulation of interleukin-6 production	3/94	38/17381	0.00112667	0.0283183	0.0222482	1445/7128/7124	3
104	GO:0050691	regulation of defense response to virus by host	3/94	38/17381	0.00112667	0.0283183	0.0222482	1660/7128/4277	3
105	GO:0043900	regulation of multi-organism process	8/94	385/17381	0.00114267	0.0283241	0.0222528	5595/5430/5371/1660/7128/23236/4277/7124	8
106	GO:0043543	protein acylation	6/94	217/17381	0.00115466	0.0283241	0.0222528	5595/8520/1386/3662/1487/7917	6
107	GO:0006334	nucleosome assembly	5/94	146/17381	0.00117656	0.0283241	0.0222528	8520/8358/8352/8351/8355	5
108	GO:0016573	histone acetylation	5/94	146/17381	0.00117656	0.0283241	0.0222528	5595/8520/1386/3662/1487	5
109	GO:0043161	proteasome-mediated ubiquitin-dependent protein catabolic process	8/94	387/17381	0.00118107	0.0283241	0.0222528	11065/5371/7157/5684/26234/7917/10425/10393	8
110	GO:0040029	regulation of gene expression, epigenetic	9/94	484/17381	0.0012232	0.0290677	0.022837	5430/1660/5252/8520/8358/8352/8351/8355/3692	9
111	GO:0051090	regulation of DNA binding transcription factor activity	8/94	391/17381	0.00126098	0.0295475	0.0232139	5595/5600/1660/1386/10454/5195/7128/7124	8
112	GO:0035457	cellular response to interferon-alpha	2/94	10/17381	0.001266	0.0295475	0.0232139	3433/3437	2
113	GO:0035195	gene silencing by miRNA	7/94	304/17381	0.00130556	0.0301816	0.0237121	5430/1660/8358/8352/8351/8355/3692	7
114	GO:1903321	negative regulation of protein modification by small protein conjugation or removal	5/94	150/17381	0.0013267	0.0301816	0.0237121	11065/5371/5684/7128/10393	5
115	GO:0019882	antigen processing and presentation	6/94	223/17381	0.00132781	0.0301816	0.0237121	6891/3106/3107/5971/5684/3127	6
116	GO:1905269	positive regulation of chromatin organization	4/94	89/17381	0.00137893	0.0310735	0.0244128	5595/5252/7157/1487	4
117	GO:0038127	ERBB signaling pathway	5/94	152/17381	0.00140686	0.0311712	0.0244896	2885/2064/23624/1445/10254	5
118	GO:0043666	regulation of phosphoprotein phosphatase activity	3/94	41/17381	0.00140712	0.0311712	0.0244896	808/805/7124	3
119	GO:0051607	defense response to virus	6/94	227/17381	0.00145382	0.0317362	0.0249335	5371/1660/7128/3433/3437/4277	6
120	GO:0035194	posttranscriptional gene silencing by RNA	7/94	310/17381	0.00146037	0.0317362	0.0249335	5430/1660/8358/8352/8351/8355/3692	7
121	GO:0016441	posttranscriptional gene silencing	7/94	311/17381	0.00148751	0.0317362	0.0249335	5430/1660/8358/8352/8351/8355/3692	7
122	GO:0002697	regulation of immune effector process	8/94	402/17381	0.0015032	0.0317362	0.0249335	5595/717/1660/3662/7128/4277/259197/7124	8
123	GO:0071675	regulation of mononuclear cell migration	3/94	42/17381	0.00150945	0.0317362	0.0249335	5595/23236/7124	3
124	GO:0002676	regulation of chronic inflammatory response	2/94	11/17381	0.00154189	0.0317362	0.0249335	7128/7124	2
125	GO:0060315	negative regulation of ryanodine-sensitive calcium-release channel activity	2/94	11/17381	0.00154189	0.0317362	0.0249335	808/805	2
126	GO:0060525	prostate glandular acinus development	2/94	11/17381	0.00154189	0.0317362	0.0249335	8626/10481	2
127	GO:1990440	positive regulation of transcription from RNA polymerase II promoter in response to endoplasmic reticulum stress	2/94	11/17381	0.00154189	0.0317362	0.0249335	7157/1388	2
128	GO:0002460	adaptive immune response based on somatic recombination of immune receptors built from immunoglobulin superfamily domains	7/94	314/17381	0.00157131	0.0319728	0.0251194	717/5971/3662/7128/4277/259197/7124	7
129	GO:2001252	positive regulation of chromosome organization	5/94	156/17381	0.00157785	0.0319728	0.0251194	5595/5371/5252/7157/1487	5
130	GO:0002474	antigen processing and presentation of peptide antigen via MHC class I	4/94	94/17381	0.00168726	0.0336969	0.0264739	6891/3106/3107/5684	4
131	GO:0051480	regulation of cytosolic calcium ion concentration	7/94	318/17381	0.00168871	0.0336969	0.0264739	808/805/1742/5371/952/491/7852	7
132	GO:0033574	response to testosterone	3/94	44/17381	0.00172786	0.0337062	0.0264812	1460/6198/10481	3
133	GO:0042059	negative regulation of epidermal growth factor receptor signaling pathway	3/94	44/17381	0.00172786	0.0337062	0.0264812	2885/23624/10254	3
134	GO:0046850	regulation of bone remodeling	3/94	44/17381	0.00172786	0.0337062	0.0264812	952/1445/7128	3
135	GO:0010649	regulation of cell communication by electrical coupling	2/94	12/17381	0.00184376	0.0351855	0.0276435	808/805	2
136	GO:0060742	epithelial cell differentiation involved in prostate gland development	2/94	12/17381	0.00184376	0.0351855	0.0276435	8626/10481	2
137	GO:2000272	negative regulation of receptor activity	3/94	45/17381	0.00184408	0.0351855	0.0276435	808/805/23624	3
138	GO:1901990	regulation of mitotic cell cycle phase transition	8/94	417/17381	0.00189166	0.0358318	0.0281512	11065/5371/8626/7157/29980/5684/23236/10393	8
139	GO:0034341	response to interferon-gamma	5/94	165/17381	0.00201794	0.0378293	0.0297205	3106/3107/5371/3662/3127	5
140	GO:0045088	regulation of innate immune response	8/94	422/17381	0.00203745	0.0378293	0.0297205	5971/1660/5684/3662/10454/7297/7128/259197	8
141	GO:1901184	regulation of ERBB signaling pathway	4/94	99/17381	0.00204052	0.0378293	0.0297205	2885/2064/23624/10254	4
142	GO:0051205	protein insertion into membrane	3/94	47/17381	0.00209088	0.0383544	0.0301331	8626/7157/7917	3
143	GO:0055074	calcium ion homeostasis	8/94	424/17381	0.0020982	0.0383544	0.0301331	808/805/1742/5371/952/491/7852/8805	8
144	GO:0031667	response to nutrient levels	8/94	426/17381	0.00216036	0.0386112	0.0303348	5595/717/10919/7157/6198/8520/11337/8805	8
145	GO:0005513	detection of calcium ion	2/94	13/17381	0.00217133	0.0386112	0.0303348	808/805	2
146	GO:0035723	interleukin-15-mediated signaling pathway	2/94	13/17381	0.00217133	0.0386112	0.0303348	2885/23236	2
147	GO:0071350	cellular response to interleukin-15	2/94	13/17381	0.00217133	0.0386112	0.0303348	2885/23236	2
148	GO:0031047	gene silencing by RNA	7/94	334/17381	0.00222828	0.0393562	0.0309201	5430/1660/8358/8352/8351/8355/3692	7
149	GO:0016458	gene silencing	8/94	429/17381	0.00225632	0.0395841	0.0310992	5430/1660/8520/8358/8352/8351/8355/3692	8
150	GO:0007409	axonogenesis	8/94	433/17381	0.00238947	0.0415775	0.0326653	2885/5595/3908/2064/23654/7155/4137/7852	8
151	GO:0072593	reactive oxygen species metabolic process	6/94	251/17381	0.00241206	0.0415775	0.0326653	2885/7157/3692/23564/7124/4137	6
152	GO:0050707	regulation of cytokine secretion	5/94	172/17381	0.00241767	0.0415775	0.0326653	5595/5371/5600/1660/7124	5
153	GO:0010952	positive regulation of peptidase activity	5/94	173/17381	0.00247915	0.0420516	0.0330377	5595/5371/6300/7124/4137	5
154	GO:0070936	protein K48-linked ubiquitination	3/94	50/17381	0.002498	0.0420516	0.0330377	11065/10425/7128	3
155	GO:0019081	viral translation	2/94	14/17381	0.00252432	0.0420516	0.0330377	1660/8662	2
156	GO:0070672	response to interleukin-15	2/94	14/17381	0.00252432	0.0420516	0.0330377	2885/23236	2
157	GO:0010498	proteasomal protein catabolic process	8/94	437/17381	0.00252871	0.0420516	0.0330377	11065/5371/7157/5684/26234/7917/10425/10393	8
158	GO:0002478	antigen processing and presentation of exogenous peptide antigen	5/94	174/17381	0.00254175	0.0420516	0.0330377	6891/3106/3107/5684/3127	5
159	GO:0042063	gliogenesis	6/94	254/17381	0.00255897	0.0420701	0.0330523	5595/3908/2064/1445/4137/7852	6
160	GO:1903037	regulation of leukocyte cell-cell adhesion	7/94	343/17381	0.00258549	0.042222	0.0331716	2885/3662/2064/1445/6385/3127/7124	7
161	GO:0034728	nucleosome organization	5/94	175/17381	0.0026055	0.042222	0.0331716	8520/8358/8352/8351/8355	5
162	GO:2000058	regulation of protein ubiquitination involved in ubiquitin-dependent protein catabolic process	4/94	106/17381	0.00261666	0.042222	0.0331716	11065/5371/5684/10393	4
163	GO:1901653	cellular response to peptide	7/94	345/17381	0.00267054	0.0427139	0.0335581	2885/5595/3667/7157/6198/1445/534	7
164	GO:0044839	cell cycle G2/M phase transition	6/94	257/17381	0.00271251	0.0427139	0.0335581	808/805/7157/29980/5684/23236	6
165	GO:0045927	positive regulation of growth	6/94	257/17381	0.00271251	0.0427139	0.0335581	6198/952/2064/23236/7919/4137	6
166	GO:1903050	regulation of proteolysis involved in cellular protein catabolic process	6/94	257/17381	0.00271251	0.0427139	0.0335581	11065/5371/5684/7917/10425/10393	6
167	GO:0035239	tube morphogenesis	7/94	347/17381	0.00275774	0.043166	0.0339133	1460/5371/8626/780/6385/23654/7124	7
168	GO:0045089	positive regulation of innate immune response	7/94	348/17381	0.00280215	0.0436001	0.0342544	5971/1660/5684/3662/10454/7128/259197	7
169	GO:1901987	regulation of cell cycle phase transition	8/94	446/17381	0.00286535	0.0441104	0.0346552	11065/5371/8626/7157/29980/5684/23236/10393	8
170	GO:0030330	DNA damage response, signal transduction by p53 class mediator	4/94	109/17381	0.0028946	0.0441104	0.0346552	5371/8626/7157/4646	4
171	GO:0010801	negative regulation of peptidyl-threonine phosphorylation	2/94	15/17381	0.00290244	0.0441104	0.0346552	808/805	2
172	GO:0051280	negative regulation of release of sequestered calcium ion into cytosol	2/94	15/17381	0.00290244	0.0441104	0.0346552	808/805	2
173	GO:0031663	lipopolysaccharide-mediated signaling pathway	3/94	53/17381	0.00295095	0.0445884	0.0350308	5595/7128/7124	3
174	GO:0010921	regulation of phosphatase activity	4/94	110/17381	0.00299156	0.0449421	0.0353087	808/805/65125/7124	4
175	GO:0019884	antigen processing and presentation of exogenous antigen	5/94	181/17381	0.00301265	0.0450004	0.0353545	6891/3106/3107/5684/3127	5
176	GO:0032675	regulation of interleukin-6 production	4/94	111/17381	0.00309072	0.0456448	0.0358608	1660/1445/7128/7124	4
177	GO:0051149	positive regulation of muscle cell differentiation	4/94	111/17381	0.00309072	0.0456448	0.0358608	5600/6300/23236/7919	4
178	GO:0043388	positive regulation of DNA binding	3/94	54/17381	0.0031124	0.0457069	0.0359095	808/805/3662	3
179	GO:0051101	regulation of DNA binding	4/94	112/17381	0.0031921	0.0464559	0.036498	808/805/1460/3662	4
180	GO:0051249	regulation of lymphocyte activation	8/94	455/17381	0.0032361	0.0464559	0.036498	2885/952/3662/2064/1445/6385/7128/3127	8
181	GO:0010332	response to gamma radiation	3/94	55/17381	0.00327918	0.0464559	0.036498	5371/8626/7157	3
182	GO:0072507	divalent inorganic cation homeostasis	8/94	456/17381	0.0032795	0.0464559	0.036498	808/805/1742/5371/952/491/7852/8805	8
183	GO:0002739	regulation of cytokine secretion involved in immune response	2/94	16/17381	0.00330543	0.0464559	0.036498	5595/7124	2
184	GO:0032516	positive regulation of phosphoprotein phosphatase activity	2/94	16/17381	0.00330543	0.0464559	0.036498	808/805	2
185	GO:0051284	positive regulation of sequestering of calcium ion	2/94	16/17381	0.00330543	0.0464559	0.036498	808/805	2
186	GO:1903052	positive regulation of proteolysis involved in cellular protein catabolic process	5/94	185/17381	0.00330845	0.0464559	0.036498	11065/5684/7917/10425/10393	5
187	GO:0009991	response to extracellular stimulus	8/94	457/17381	0.00332336	0.0464559	0.036498	5595/717/10919/7157/6198/8520/11337/8805	8
188	GO:0031669	cellular response to nutrient levels	5/94	186/17381	0.00338556	0.0470736	0.0369833	5595/10919/7157/11337/8805	5
189	GO:0045453	bone resorption	3/94	56/17381	0.00345135	0.0476566	0.0374413	952/1445/7128	3
190	GO:0048002	antigen processing and presentation of peptide antigen	5/94	187/17381	0.00346395	0.0476566	0.0374413	6891/3106/3107/5684/3127	5
191	GO:0018022	peptidyl-lysine methylation	4/94	115/17381	0.00350983	0.0477849	0.0375421	10919/5252/3662/5929	4
192	GO:0050715	positive regulation of cytokine secretion	4/94	115/17381	0.00350983	0.0477849	0.0375421	5595/5600/1660/7124	4
193	GO:0002244	hematopoietic progenitor cell differentiation	5/94	188/17381	0.00354364	0.0479952	0.0377073	5684/8358/8352/8351/8355	5
