# Supplementary material for: PheWAS-Based Systems Genetics Methods for Anti-Breast Cancer Drug Discovery
Source: Genes (Basel). 2019 Feb 18;10(2):154. doi: 10.3390/genes10020154 (PMC6409623; doi:10.3390/genes10020154)
Supplement: Supplementary file 1 [file genes-10-00154-s001.zip › Supplememtary Materials - LS/Supplementary Table 6-LS.xlsx]

## Sheet: Supplementary Table 6
Supplementary Table 6. Enriched KEGG pathways in the top 100 genes of the original PheWAS-derived gene list and the PheWAS-Rank gene list
Number	Cluster	IDa	Description	GeneRatio	BgRatio	p-value	p.adjust	q-value	geneID	Count	Remarks
1	PheWAS gene set	hsa04650	Natural killer cell-mediated cytotoxicity	6/32	131/7469	1.62e-05	0.00109673	0.000697478	7124/4277/100507436/3106/259197/3107	6
2	PheWAS gene set	hsa05330	Allograft rejection	4/32	38/7469	1.85e-05	0.00109673	0.000697478	7124/3106/3127/3107	4
3	PheWAS gene set	hsa05332	Graft-versus-host disease	4/32	41/7469	2.51e-05	0.00109673	0.000697478	7124/3106/3127/3107	4
4	PheWAS gene set	hsa04940	Type I diabetes mellitus	4/32	43/7469	3.05e-05	0.00109673	0.000697478	7124/3106/3127/3107	4
5	PheWAS gene set	hsa05167	Kaposi sarcoma-associated herpesvirus infection	6/32	186/7469	0.000116238	0.00334765	0.00212899	6300/5600/4277/100507436/3106/3107	6
6	PheWAS gene set	hsa05169	Epstein-Barr virus infection	6/32	201/7469	0.000178011	0.00427225	0.002717	6300/5600/7124/3106/3127/3107	6
7	PheWAS gene set	hsa05140	Leishmaniasis	4/32	74/7469	0.000258796	0.00472883	0.00300737	6300/5600/7124/3127	4
8	PheWAS gene set	hsa05133	Pertussis	4/32	76/7469	0.000286837	0.00472883	0.00300737	6300/5600/7124/717	4
9	PheWAS gene set	hsa04612	Antigen processing and presentation	4/32	77/7469	0.000301647	0.00472883	0.00300737	7124/3106/3127/3107	4
10	PheWAS gene set	hsa05163	Human cytomegalovirus infection	6/32	225/7469	0.000328391	0.00472883	0.00300737	6300/5600/7124/3106/1388/3107	6
11	PheWAS gene set	hsa05164	Influenza A	5/32	171/7469	0.000723693	0.0094738	0.006025	6300/5600/7124/3127/7919	5
12	PheWAS gene set	hsa05168	Herpes simplex infection	5/32	185/7469	0.00103268	0.0123921	0.00788095	7124/3106/1460/3127/3107	5
13	PheWAS gene set	hsa04668	TNF signaling pathway	4/32	110/7469	0.00116556	0.0124219	0.0078999	6300/5600/7124/1388	4	Cancer related1
14	PheWAS gene set	hsa05145	Toxoplasmosis	4/32	113/7469	0.00128829	0.0124219	0.0078999	6300/5600/7124/3127	4
15	PheWAS gene set	hsa05014	Amyotrophic lateral sclerosis (ALS)	3/32	51/7469	0.00129395	0.0124219	0.0078999	6300/5600/7124	3
16	PheWAS gene set	hsa05320	Autoimmune thyroid disease	3/32	53/7469	0.00144713	0.0130242	0.00828292	3106/3127/3107	3
17	PheWAS gene set	hsa05170	Human immunodeficiency virus 1 infection	5/32	212/7469	0.00189357	0.0157884	0.0100409	6300/5600/7124/3106/3107	5
18	PheWAS gene set	hsa05416	Viral myocarditis	3/32	59/7469	0.00197355	0.0157884	0.0100409	3106/3127/3107	3
19	PheWAS gene set	hsa05166	Human T-cell leukemia virus 1 infection	5/32	219/7469	0.00218409	0.0165531	0.0105272	7124/3106/1388/3127/3107	5
20	PheWAS gene set	hsa04664	Fc epsilon RI signaling pathway	3/32	68/7469	0.00296403	0.0203248	0.0129258	6300/5600/7124	3
21	PheWAS gene set	hsa05120	Epithelial cell signaling in Helicobacter pylori infection	3/32	68/7469	0.00296403	0.0203248	0.0129258	6300/5600/534	3
22	PheWAS gene set	hsa04622	RIG-I-like receptor signaling pathway	3/32	70/7469	0.00321879	0.0210684	0.0133988	6300/5600/7124	3
23	PheWAS gene set	hsa04145	Phagosome	4/32	152/7469	0.00380492	0.0238221	0.01515	3106/3127/534/3107	4
24	PheWAS gene set	hsa04218	Cellular senescence	4/32	160/7469	0.00457002	0.0274201	0.0174382	6300/5600/3106/3107	4
25	PheWAS gene set	hsa05323	Rheumatoid arthritis	3/32	90/7469	0.00651923	0.0356442	0.0226685	7124/3127/534	3
26	PheWAS gene set	hsa05152	Tuberculosis	4/32	179/7469	0.0067906	0.0356442	0.0226685	6300/5600/7124/3127	4
27	PheWAS gene set	hsa04658	Th1 and Th2 cell differentiation	3/32	92/7469	0.00692852	0.0356442	0.0226685	6300/5600/3127	3
28	PheWAS gene set	hsa04657	IL-17 signaling pathway	3/32	93/7469	0.00713879	0.0356442	0.0226685	6300/5600/7124	3
29	PheWAS gene set	hsa00760	Nicotinate and nicotinamide metabolism	2/32	30/7469	0.00717835	0.0356442	0.0226685	952/683	2
30	PheWAS gene set	hsa05310	Asthma	2/32	31/7469	0.007653	0.0367344	0.0233618	7124/3127	2
31	PheWAS gene set	hsa04640	Hematopoietic cell lineage	3/32	97/7469	0.00801782	0.037005	0.0235339	952/7124/3127	3
32	PheWAS gene set	hsa04914	Progesterone-mediated oocyte maturation	3/32	99/7469	0.00848032	0.037005	0.0235339	132864/6300/5600	3
33	PheWAS gene set	hsa04933	AGE-RAGE signaling pathway in diabetic complications	3/32	99/7469	0.00848032	0.037005	0.0235339	6300/5600/7124	3
34	PheWAS gene set	hsa04660	T cell receptor signaling pathway	3/32	101/7469	0.0089583	0.0377691	0.0240198	6300/5600/7124	3
35	PheWAS gene set	hsa05142	Chagas disease (American trypanosomiasis)	3/32	102/7469	0.00920313	0.0377691	0.0240198	6300/5600/7124	3
36	PheWAS gene set	hsa04620	Toll-like receptor signaling pathway	3/32	104/7469	0.00970455	0.0377691	0.0240198	6300/5600/7124	3	Cancer related2
37	PheWAS gene set	hsa04625	C-type lectin receptor signaling pathway	3/32	104/7469	0.00970455	0.0377691	0.0240198	6300/5600/7124	3
38	PheWAS gene set	hsa05203	Viral carcinogenesis	4/32	201/7469	0.0101466	0.0384504	0.0244531	83933/3106/1388/3107	4	Cancer related3
39	PheWAS gene set	hsa04659	Th17 cell differentiation	3/32	107/7469	0.0104863	0.0387185	0.0246236	6300/5600/3127	3
40	PheWAS gene set	hsa04071	Sphingolipid signaling pathway	3/32	118/7469	0.013661	0.0481604	0.0306283	6300/5600/7124	3
41	PheWAS gene set	hsa05165	Human papillomavirus infection	5/32	339/7469	0.0137123	0.0481604	0.0306283	83933/7124/3106/534/3107	5
42	PheWAS-Rank gene set	hsa05163	Human cytomegalovirus infection	16/68	225/7469	9.89e-11	2.05e-08	8.12e-09	6891/3106/808/2885/805/5595/3107/5600/6300/7157/6198/1386/23236/1388/7124/7852	16
43	PheWAS-Rank gene set	hsa05169	Epstein-Barr virus infection	12/68	201/7469	2.02e-07	2.09e-05	8.28e-06	6891/3106/3107/5600/6300/5971/7157/10454/7297/7128/3127/7124	12
44	PheWAS-Rank gene set	hsa05170	Human immunodeficiency virus 1 infection	12/68	212/7469	3.6e-07	2.24e-05	8.88e-06	6891/3106/808/805/5595/3107/5600/6300/6198/10454/7124/7852	12
45	PheWAS-Rank gene set	hsa05034	Alcoholism	11/68	180/7469	5.45e-07	2.24e-05	8.88e-06	808/2885/805/5595/8520/8358/8352/8351/8355/1386/1388	11
46	PheWAS-Rank gene set	hsa05145	Toxoplasmosis	9/68	113/7469	7.04e-07	2.24e-05	8.88e-06	5595/5600/6300/3908/10454/3915/7297/3127/7124	9
47	PheWAS-Rank gene set	hsa05168	Herpes simplex infection	11/68	185/7469	7.17e-07	2.24e-05	8.88e-06	6891/3106/1460/3107/5430/5371/7157/10454/7297/3127/7124	11
48	PheWAS-Rank gene set	hsa05167	Kaposi sarcoma-associated herpesvirus infection	11/68	186/7469	7.57e-07	2.24e-05	8.88e-06	3106/808/805/5595/3107/5600/6300/7157/11337/7297/4277	11
49	PheWAS-Rank gene set	hsa05133	Pertussis	7/68	76/7469	5.03e-06	0.000123464	4.9e-05	808/805/5595/717/5600/6300/7124	7
50	PheWAS-Rank gene set	hsa04261	Adrenergic signaling in cardiomyocytes	9/68	144/7469	5.37e-06	0.000123464	4.9e-05	808/805/5595/5600/6300/1386/491/23236/1388	9
51	PheWAS-Rank gene set	hsa04668	TNF signaling pathway	8/68	110/7469	6.08e-06	0.000125906	4.99e-05	5595/5600/6300/1386/10454/7128/1388/7124	8	Cancer related1
52	PheWAS-Rank gene set	hsa04722	Neurotrophin signaling pathway	8/68	119/7469	1.09e-05	0.000205364	8.15e-05	808/2885/805/5595/5600/6300/3667/7157	8
53	PheWAS-Rank gene set	hsa04380	Osteoclast differentiation	8/68	128/7469	1.86e-05	0.000285488	0.000113237	2885/5595/5600/6300/5971/10454/7297/7124	8
54	PheWAS-Rank gene set	hsa04621	NOD-like receptor signaling pathway	9/68	168/7469	1.88e-05	0.000285488	0.000113237	5595/5600/6300/11337/10454/7297/7128/23236/7124	9
55	PheWAS-Rank gene set	hsa04912	GnRH signaling pathway	7/68	93/7469	1.93e-05	0.000285488	0.000113237	808/2885/805/5595/5600/6300/23236	7
56	PheWAS-Rank gene set	hsa05164	Influenza A	9/68	171/7469	2.16e-05	0.000298473	0.000118388	5595/5371/5600/6300/1386/7297/7919/3127/7124	9
57	PheWAS-Rank gene set	hsa05166	Human T-cell leukemia virus 1 infection	10/68	219/7469	2.51e-05	0.000324663	0.000128776	3106/5595/3107/5971/7157/1386/1388/3127/7124/10393	10
58	PheWAS-Rank gene set	hsa01522	Endocrine resistance	7/68	98/7469	2.72e-05	0.00033123	0.00013138	2885/5595/5600/6300/7157/6198/2064	7	Endocrine related4
59	PheWAS-Rank gene set	hsa04625	C-type lectin receptor signaling pathway	7/68	104/7469	4e-05	0.000460119	0.000182503	808/805/5595/5600/6300/5971/7124	7
60	PheWAS-Rank gene set	hsa05140	Leishmaniasis	6/68	74/7469	5.19e-05	0.000565018	0.000224111	5595/5600/6300/10454/3127/7124	6
61	PheWAS-Rank gene set	hsa04010	MAPK signaling pathway	11/68	295/7469	6.21e-05	0.000643093	0.000255079	2885/5595/5600/6300/5971/7157/1386/10454/2064/7124/4137	11	Cancer related1
62	PheWAS-Rank gene set	hsa05205	Proteoglycans in cancer	9/68	201/7469	7.71e-05	0.000760205	0.000301531	2885/5595/5600/6300/7157/6198/2064/6385/7124	9	Cancer related
63	PheWAS-Rank gene set	hsa04218	Cellular senescence	8/68	160/7469	9.24e-05	0.000869305	0.000344804	3106/808/805/5595/3107/5600/6300/7157	8
64	PheWAS-Rank gene set	hsa04022	cGMP-PKG signaling pathway	8/68	163/7469	0.000105253	0.000947277	0.000375732	808/805/5595/3667/1386/491/23236/1388	8
65	PheWAS-Rank gene set	hsa04211	Longevity regulating pathway	6/68	89/7469	0.000146196	0.00126095	0.000500146	10919/3667/7157/6198/1386/1388	6
66	PheWAS-Rank gene set	hsa04926	Relaxin signaling pathway	7/68	130/7469	0.000165107	0.0012803	0.000507824	2885/5595/5600/6300/1386/23236/1388	7
67	PheWAS-Rank gene set	hsa04650	Natural killer cell-mediated cytotoxicity	7/68	131/7469	0.000173181	0.0012803	0.000507824	3106/2885/5595/3107/4277/259197/7124	7
68	PheWAS-Rank gene set	hsa04728	Dopaminergic synapse	7/68	131/7469	0.000173181	0.0012803	0.000507824	808/805/5600/6300/1386/23236/1388	7
69	PheWAS-Rank gene set	hsa05160	Hepatitis C	7/68	131/7469	0.000173181	0.0012803	0.000507824	2885/5595/5600/6300/7157/7297/7124	7
70	PheWAS-Rank gene set	hsa05322	Systemic lupus erythematosus	7/68	133/7469	0.00019029	0.00135828	0.000538753	717/8358/8352/8351/8355/3127/7124	7
71	PheWAS-Rank gene set	hsa05165	Human papillomavirus infection	11/68	339/7469	0.000214398	0.00147128	0.000583575	3106/2885/5595/3107/7157/6198/3908/3915/7297/534/7124	11
72	PheWAS-Rank gene set	hsa04925	Aldosterone synthesis and secretion	6/68	96/7469	0.000221892	0.00147128	0.000583575	808/805/1386/491/23236/1388	6
73	PheWAS-Rank gene set	hsa04915	Estrogen signaling pathway	7/68	137/7469	0.000228618	0.00147128	0.000583575	808/2885/805/5595/1386/23236/1388	7	Endocrine related5
74	PheWAS-Rank gene set	hsa04020	Calcium signaling pathway	8/68	183/7469	0.000234552	0.00147128	0.000583575	808/805/952/2064/491/23236/5737/7852	8	Cancer related6
75	PheWAS-Rank gene set	hsa05418	Fluid shear stress and atherosclerosis	7/68	139/7469	0.000249995	0.00152203	0.000603702	808/805/5600/6300/7157/6385/7124	7
76	PheWAS-Rank gene set	hsa04664	Fc epsilon RI signaling pathway	5/68	68/7469	0.00036056	0.00211269	0.000837984	2885/5595/5600/6300/7124	5
77	PheWAS-Rank gene set	hsa05330	Allograft rejection	4/68	38/7469	0.000367424	0.00211269	0.000837984	3106/3107/3127/7124	4
78	PheWAS-Rank gene set	hsa04659	Th17 cell differentiation	6/68	107/7469	0.000400004	0.00223786	0.000887633	5595/5600/6300/3662/7297/3127	6
79	PheWAS-Rank gene set	hsa05214	Glioma	5/68	71/7469	0.000440969	0.00240212	0.000952786	808/2885/805/5595/7157	5	Cancer related
80	PheWAS-Rank gene set	hsa05332	Graft-versus-host disease	4/68	41/7469	0.00049385	0.00262121	0.00103969	3106/3107/3127/7124	4
81	PheWAS-Rank gene set	hsa04940	Type I diabetes mellitus	4/68	43/7469	0.000593648	0.00307213	0.00121854	3106/3107/3127/7124	4
82	PheWAS-Rank gene set	hsa04612	Antigen processing and presentation	5/68	77/7469	0.000641614	0.00323937	0.00128487	6891/3106/3107/3127/7124	5
83	PheWAS-Rank gene set	hsa04071	Sphingolipid signaling pathway	6/68	118/7469	0.000674455	0.0033241	0.00131848	5595/5600/6300/7157/23236/7124	6
84	PheWAS-Rank gene set	hsa05014	Amyotrophic lateral sclerosis (ALS)	4/68	51/7469	0.00113822	0.00536909	0.00212962	5600/6300/7157/7124	4
85	PheWAS-Rank gene set	hsa05152	Tuberculosis	7/68	179/7469	0.00114126	0.00536909	0.00212962	808/805/5595/5600/6300/3127/7124	7
86	PheWAS-Rank gene set	hsa04068	FoxO signaling pathway	6/68	132/7469	0.00121322	0.00558083	0.0022136	2885/5595/5600/6300/3667/11337	6	Cancer related7
87	PheWAS-Rank gene set	hsa04151	PI3K-Akt signaling pathway	10/68	354/7469	0.00125365	0.00564144	0.00223764	2885/5595/3667/7157/6198/1386/3908/2064/3915/1388	10	Cancer related1
88	PheWAS-Rank gene set	hsa04970	Salivary secretion	5/68	90/7469	0.00130304	0.0057389	0.0022763	808/805/952/491/23236	5
89	PheWAS-Rank gene set	hsa04658	Th1 and Th2 cell differentiation	5/68	92/7469	0.00143778	0.00608493	0.00241355	5595/5600/6300/7297/3127	5
90	PheWAS-Rank gene set	hsa04371	Apelin signaling pathway	6/68	137/7469	0.00146979	0.00608493	0.00241355	808/805/5595/6198/11337/23236	6
91	PheWAS-Rank gene set	hsa04910	Insulin signaling pathway	6/68	137/7469	0.00146979	0.00608493	0.00241355	808/2885/805/5595/3667/6198	6
92	PheWAS-Rank gene set	hsa04657	IL-17 signaling pathway	5/68	93/7469	0.00150888	0.00612428	0.00242916	5595/5600/6300/7128/7124	5
93	PheWAS-Rank gene set	hsa04064	NF-kappa B signaling pathway	5/68	95/7469	0.00165882	0.00660339	0.00261919	1460/5971/10454/7128/7124	5	Cancer related1
94	PheWAS-Rank gene set	hsa05213	Endometrial cancer	4/68	58/7469	0.00184238	0.0071957	0.00285413	2885/5595/7157/2064	4	Cancer related
95	PheWAS-Rank gene set	hsa05161	Hepatitis B	6/68	144/7469	0.00189629	0.00723131	0.00286826	2885/5595/7157/1386/1388/7124	6
96	PheWAS-Rank gene set	hsa05416	Viral myocarditis	4/68	59/7469	0.00196296	0.00723131	0.00286826	3106/3107/3908/3127	4
97	PheWAS-Rank gene set	hsa04750	Inflammatory mediator regulation of TRP channels	5/68	99/7469	0.00199123	0.00723131	0.00286826	808/805/5600/6300/23236	5
98	PheWAS-Rank gene set	hsa04933	AGE-RAGE signaling pathway in diabetic complications	5/68	99/7469	0.00199123	0.00723131	0.00286826	5595/5600/6300/23236/7124	5
99	PheWAS-Rank gene set	hsa04660	T cell receptor signaling pathway	5/68	101/7469	0.0021746	0.00776107	0.00307838	2885/5595/5600/6300/7124	5
100	PheWAS-Rank gene set	hsa05203	Viral carcinogenesis	7/68	201/7469	0.00222375	0.00780198	0.00309461	3106/2885/5595/3107/7157/1386/1388	7	Cancer related3
101	PheWAS-Rank gene set	hsa05142	Chagas disease (American trypanosomiasis)	5/68	102/7469	0.00227077	0.00783416	0.00310737	5595/5600/6300/23236/7124	5
102	PheWAS-Rank gene set	hsa04150	mTOR signaling pathway	6/68	151/7469	0.0024109	0.00818126	0.00324504	2885/5595/3667/6198/534/7124	6	Cancer related8
103	PheWAS-Rank gene set	hsa04620	Toll-like receptor signaling pathway	5/68	104/7469	0.00247239	0.00825458	0.00327413	5595/5600/6300/10454/7124	5	Cancer related2
104	PheWAS-Rank gene set	hsa05221	Acute myeloid leukemia	4/68	66/7469	0.00296386	0.00958623	0.00380232	2885/5595/5371/6198	4	Cancer related
105	PheWAS-Rank gene set	hsa05223	Non-small cell lung cancer	4/68	66/7469	0.00296386	0.00958623	0.00380232	2885/5595/7157/2064	4	Cancer related
106	PheWAS-Rank gene set	hsa04720	Long-term potentiation	4/68	67/7469	0.00313068	0.00997002	0.00395454	808/805/5595/23236	4
107	PheWAS-Rank gene set	hsa05031	Amphetamine addiction	4/68	68/7469	0.00330381	0.0102073	0.00404866	808/805/1386/1388	4
108	PheWAS-Rank gene set	hsa05120	Epithelial cell signaling in Helicobacter pylori infection	4/68	68/7469	0.00330381	0.0102073	0.00404866	5600/6300/1445/534	4
109	PheWAS-Rank gene set	hsa04917	Prolactin signaling pathway	4/68	70/7469	0.00366947	0.0111703	0.00443062	2885/5595/5600/6300	4	Endocrine related9
110	PheWAS-Rank gene set	hsa01524	Platinum drug resistance	4/68	73/7469	0.0042681	0.0128043	0.00507875	5595/7157/2064/7155	4
111	PheWAS-Rank gene set	hsa05010	Alzheimer disease	6/68	171/7469	0.00446595	0.0132064	0.00523825	808/805/5595/23236/7124/4137	6
112	PheWAS-Rank gene set	hsa05212	Pancreatic cancer	4/68	75/7469	0.00470192	0.0137084	0.00543736	5595/7157/6198/2064	4	Cancer related
113	PheWAS-Rank gene set	hsa05220	Chronic myeloid leukemia	4/68	76/7469	0.00492957	0.0141725	0.00562144	2885/5595/7157/1487	4	Cancer related
114	PheWAS-Rank gene set	hsa04114	Oocyte meiosis	5/68	125/7469	0.00544632	0.0154437	0.00612564	808/805/5595/6300/10393	5
115	PheWAS-Rank gene set	hsa01521	EGFR tyrosine kinase inhibitor resistance	4/68	79/7469	0.00565677	0.0158237	0.00627636	2885/5595/6198/2064	4
116	PheWAS-Rank gene set	hsa05219	Bladder cancer	3/68	41/7469	0.00600959	0.0165865	0.00657892	5595/7157/2064	3	Cancer related
117	PheWAS-Rank gene set	hsa04144	Endocytosis	7/68	244/7469	0.0064726	0.0176293	0.00699256	3106/3107/5371/23624/10254/6457/7852	7
118	PheWAS-Rank gene set	hsa05202	Transcriptional misregulation in cancer	6/68	186/7469	0.00669977	0.0180111	0.00714398	5371/7157/8358/8352/8351/8355	6	Cancer related
119	PheWAS-Rank gene set	hsa04012	ErbB signaling pathway	4/68	85/7469	0.00731942	0.0194246	0.00770465	2885/5595/6198/2064	4	Cancer related10
120	PheWAS-Rank gene set	hsa05210	Colorectal cancer	4/68	86/7469	0.00762466	0.0199785	0.00792437	2885/5595/7157/6198	4	Cancer related
121	PheWAS-Rank gene set	hsa04930	Type II diabetes mellitus	3/68	46/7469	0.00828576	0.0214394	0.00850381	5595/3667/7124	3
122	PheWAS-Rank gene set	hsa04514	Cell adhesion molecules (CAMs)	5/68	144/7469	0.00978748	0.0248999	0.00987639	3106/3107/6385/3127/9379	5
123	PheWAS-Rank gene set	hsa05030	Cocaine addiction	3/68	49/7469	0.00986373	0.0248999	0.00987639	1742/1386/1388	3
124	PheWAS-Rank gene set	hsa05224	Breast cancer	5/68	147/7469	0.0106421	0.0265412	0.0105274	2885/5595/7157/6198/2064	5	Cancer related
125	PheWAS-Rank gene set	hsa04015	Rap1 signaling pathway	6/68	206/7469	0.0108216	0.0266676	0.0105775	808/805/5595/5600/6300/23236	6	Cancer related11
126	PheWAS-Rank gene set	hsa04713	Circadian entrainment	4/68	96/7469	0.0111477	0.0267424	0.0106072	808/805/5595/23236	4
127	PheWAS-Rank gene set	hsa05146	Amoebiasis	4/68	96/7469	0.0111477	0.0267424	0.0106072	3908/3915/23236/7124	4
128	PheWAS-Rank gene set	hsa05226	Gastric cancer	5/68	149/7469	0.0112395	0.0267424	0.0106072	2885/5595/7157/6198/2064	5	Cancer related
129	PheWAS-Rank gene set	hsa05215	Prostate cancer	4/68	97/7469	0.0115489	0.0271662	0.0107753	2885/5595/7157/2064	4	Cancer related
130	PheWAS-Rank gene set	hsa04145	Phagosome	5/68	152/7469	0.0121782	0.0278032	0.011028	6891/3106/3107/534/3127	5
131	PheWAS-Rank gene set	hsa04921	Oxytocin signaling pathway	5/68	152/7469	0.0121782	0.0278032	0.011028	808/805/5595/952/23236	5	Endocrine related12
132	PheWAS-Rank gene set	hsa05320	Autoimmune thyroid disease	3/68	53/7469	0.0122227	0.0278032	0.011028	3106/3107/3127	3
133	PheWAS-Rank gene set	hsa04914	Progesterone-mediated oocyte maturation	4/68	99/7469	0.012379	0.0278528	0.0110477	5595/5600/6300/10393	4
134	PheWAS-Rank gene set	hsa04934	Cushing's syndrome	5/68	154/7469	0.0128329	0.0285635	0.0113295	5595/1386/5929/23236/1388	5
135	PheWAS-Rank gene set	hsa04916	Melanogenesis	4/68	101/7469	0.0132466	0.0291707	0.0115704	808/805/5595/23236	4
136	PheWAS-Rank gene set	hsa04922	Glucagon signaling pathway	4/68	103/7469	0.0141522	0.0305899	0.0121333	808/805/1386/23236	4
137	PheWAS-Rank gene set	hsa05150	Staphylococcus aureus infection	3/68	56/7469	0.0141866	0.0305899	0.0121333	717/5648/3127	3
138	PheWAS-Rank gene set	hsa04928	Parathyroid hormone synthesis, secretion and action	4/68	106/7469	0.0155829	0.0332542	0.0131901	5595/1386/23236/1388	4
139	PheWAS-Rank gene set	hsa04370	VEGF signaling pathway	3/68	59/7469	0.0163199	0.0344717	0.013673	5595/5600/6300	3	Cancer related13
140	PheWAS-Rank gene set	hsa04927	Cortisol synthesis and secretion	3/68	64/7469	0.0202556	0.0423526	0.0167989	1386/23236/1388	3
141	PheWAS-Rank gene set	hsa04137	Mitophagy - animal	3/68	65/7469	0.0211001	0.042405	0.0168197	1460/7157/11337	3
142	PheWAS-Rank gene set	hsa04924	Renin secretion	3/68	65/7469	0.0211001	0.042405	0.0168197	808/805/23236	3
143	PheWAS-Rank gene set	hsa05131	Shigellosis	3/68	65/7469	0.0211001	0.042405	0.0168197	5595/5600/6300	3
144	PheWAS-Rank gene set	hsa05230	Central carbon metabolism in cancer	3/68	65/7469	0.0211001	0.042405	0.0168197	5595/7157/2064	3	Cancer related
145	PheWAS-Rank gene set	hsa04270	Vascular smooth muscle contraction	4/68	121/7469	0.0240916	0.0479516	0.0190197	808/805/5595/23236	4
aKEGG pathway Id (https://www.kegg.jp/)
1Rivas, M.A.; Carnevale, R.P.; Proietti, C.J.; Rosemblit, C.; Beguelin, W.; & Salatino, M., et al. TNF alpha acting on TNFR1 promotes breast cancer growth via p42/p44 MAPK, JNK, Akt and NF-kappa B-dependent pathways. Exp. Cell Res. 2008, 314(3), 509-529.
2Cai, Z.; Sanchez, A.; Shi, Z.; Zhang, T.; Liu, M.; & Zhang, D. Activation of toll-like receptor 5 on breast cancer cells by flagellin suppresses cell proliferation and tumor growth. Cancer Res. 2011, 71(7), 2466-75.
3Austin, F.C.; Boone, C.W.; Levin, D.L.; Cavins, J.A.; Djerassi, I.; & Rosner, D., et al. Breast cancer skin test antigens of increased sensitivity prepared from vesicular stomatitis virus-infected tumor cells. Cancer 2015, 49(10), 2034-2042.
4Zheng, L.H.; Zhao, Y.H.; Feng, H.L.; & Liu, Y.J. Endocrine resistance in breast cancer. Climacteric the Journal of the International Menopause Society 2014, 17(5), 7.
5Yu, J.C.; Hsu, H.M.; Chen, S.T.; Hsu, G.C.; Huang, C.S.; & Hou, M.F., et al. Breast cancer risk associated with genotypic polymorphism of the genes involved in the estrogen-receptor-signaling pathway: a multigenic study on cancer susceptibility. J. Biomed. Sci. 2006, 13(3), 419-432.
6Cui, C.; Merritt, R.; Fu, L.; Pan, Z. Targeting calcium signaling in cancer therapy. Acta Pharmaceutica Sinica B 2017, 7, 3-17.
7Zou, Y.; Tsai, W.B.; Cheng, C.J.; Hsu, C.; Chung, Y.M.; & Li, P.C., et al. Forkhead box transcription factor foxo3a suppresses estrogen-dependent breast cancer cell proliferation and tumorigenesis. Breast Cancer Res. 2008, 10(1), R21-R21.
8Noh, W.C.; Kim, Y.H.; Kim, M.S.; Koh, J.S.; Kim, H.A.; & Moon, N.M.; et al. Activation of the mtor signaling pathway in breast cancer and its correlation with the clinicopathologic variables. Breast Cancer Res. Treat. 2008, 110(3), 477-483.
9Llovera, M.; Pichard, C.; Bernichtein, S.; Jeay, S.; Touraine, P.; & Kelly, P. A., et al. Human prolactin (hprl) antagonists inhibit hprl-activated signaling pathways involved in breast cancer cell proliferation. Oncogene 2000, 19(41), 4695-4705.
10Jin, Q.; Esteva, F.J. Cross-talk between the ErbB/HER family and the type I insulin-like growth factor receptor signaling pathway in breast cancer. J. Mammary Gland Biol. Neoplasia 2008, 13(4), 485-498.
11Ntantie, E., Gonyo, P., Lorimer, E.L., Hauser, A.D., Schuld, N., & Mcallister, D., et al. An adenosine-mediated signaling pathway suppresses prenylation of the gtpase rap1b and promotes cell scattering. Science Signaling 2013, 6(277), ra39.
12Alizadeh, A.M.; Heydari, Z.; Rahimi, M.; Bazgir, B.; Shirvani, H.; & Alipour, S., et al. Oxytocin mediates the beneficial effects of the exercise training on breast cancer. Exp. Physiol. 2017, 103(2), 222-235.
13Chen, H.; Zhang, J.; Luo, J.; Lai, F.; Wang, Z.; & Tong, H., et al. Antiangiogenic effects of oxymatrine on pancreatic cancer by inhibition of the NF-κB-mediated VEGF signaling pathway. Oncol. Rep. 2013, 30(2), 589-595.
