# Supplementary material for: PheWAS-Based Systems Genetics Methods for Anti-Breast Cancer Drug Discovery
Source: Genes (Basel). 2019 Feb 18;10(2):154. doi: 10.3390/genes10020154 (PMC6409623; doi:10.3390/genes10020154)
Supplement: Supplementary file 1 [file genes-10-00154-s001.zip › Supplememtary Materials - LS/Supplementary Table 2.xlsx]

## Sheet: Supplementary Table 2
Supplementary Table 2. Significant subnetworks of breast cancer calculated by HotNet2
Gene	Related to breast cancera
AAAS	No
AASDHPPT	No
ACADS	No
ACO2	No
ACP5	Yes
ACSM1	No
ADH7	No
AGPAT2	No
ANK3	No
AP1G2	No
AP3M1	No
AP3S2	No
APOA1	No
APOC1	Yes
APOE	Yes
ARSA	No
ATP5G1	No
ATP6V0C	No
BATF2	No
BDNF	No
BEND7	No
BLZF1	No
BST1	No
BTD	Yes
BTN2A1	No
BTN2A2	No
BTN3A2	No
BTN3A3	No
C11orf57	No
C1QTNF9	No
C2	No
C4A	No
C4B	No
CADPS2	No
CALM2	Yes
CALM3	Yes
CASC5	No
CBLC	No
CCDC116	No
CCNL2	No
CD244	No
CD38	No
CD48	No
CDCA5	No
CFB	No
COLGALT2	No
CRP	No
CRTC2	Yes
CTSA	No
CYP11A1	Yes
CYP1B1	Yes
CYP21A2	No
CYP2C18	Yes
CYP2C9	Yes
DDX39B	No
DENND4A	No
DGKQ	No
DHX16	Yes
DISC1	No
DNAJB9	No
DPM1	No
DUSP10	No
DUSP9	No
EDEM2	No
EGFL7	Yes
EGFL8	No
EGR2	Yes
EHBP1	No
EHD1	No
ERG	No
ERGIC3	No
ESRRA	Yes
ESRRG	Yes
ETS2	Yes
EXOC2	No
F11R	Yes
FCGR2A	Yes
FCN2	No
FDFT1	No
FKBP6	No
FLOT1	No
FLYWCH1	No
FRAS1	No
FYTTD1	No
GCK	No
GCKR	No
GRHPR	No
HERPUD1	No
HFE	Yes
HIST1H1D	No
HIST1H3B	No
HLA-C	Yes
HLA-DMA	No
HLA-DMB	No
HLA-DOA	No
HLA-DPB1	Yes
HLA-DQA1	Yes
HLA-DQA2	No
HLA-DQB1	Yes
HLA-DRA	No
HLA-DRB1	Yes
HLA-DRB5	No
HOOK1	No
HSD17B8	Yes
HTATSF1	No
ICOS	No
ICOSLG	No
IDH2	No
IDS	No
IFIT2	No
IFIT3	Yes
IKZF1	No
IKZF4	No
IL18	Yes
IL18R1	No
IL18RAP	No
IL1RAP	No
IMPA2	No
INPP5E	No
IQCE	No
IRF7	No
ISLR	No
KCTD5	No
KIAA1598	No
KIF18A	No
KIF22	No
LIMS1	No
LIPA	No
LRRC68	No
LSM2	Yes
MAOA	No
MAPK11	No
MASP1	No
METTL6	Yes
MGST3	No
MIOX	No
MOV10L1	No
MRPL20	No
NDUFS2	No
NEURL2	No
NFS1	No
NLGN2	No
NMNAT2	No
NRXN2	Yes
NRXN3	No
NT5M	No
NUDCD1	No
NXPH2	No
OLFM1	No
OXA1L	No
P2RX4	Yes
PAPOLG	No
PDS5B	No
PECR	No
PFKFB2	No
PLA2G2E	No
PLA2G5	No
PLCB1	No
PLTP	No
PMM1	No
POLK	Yes
PON1	Yes
POU5F1	Yes
PPA2	No
PPIL2	No
PPOX	No
PRDX2	Yes
PRRC1	No
PSMB8	No
PSMB9	Yes
PSMG1	No
QRICH1	No
RAB37	No
RBM7	No
RDBP	No
RDH13	No
RIMS1	No
RNF10	No
SDHC	No
SEPHS1	No
SGPP1	No
SH3GL3	No
SIK2	No
SIK3	No
SLAMF1	No
SLBP	No
SLC16A13	No
SLC1A1	No
SLC23A2	No
SLC25A20	No
SLC33A1	Yes
SNRPF	No
SPC25	No
SPTBN2	No
SRGAP2	No
STK19	No
STX1A	No
SYVN1	No
TACC3	Yes
TAP1	Yes
TAP2	No
TAPBP	No
TARBP2	Yes
TCEB2	No
TF	No
TFAM	No
THUMPD1	No
TNF	Yes
TRIM2	No
TTC3	No
TYMP	Yes
TYR	No
UBAC1	No
UBE2Q2	No
UBE2W	No
UBE2Z	No
UGT2A3	No
USP21	No
USP4	No
VPS33B	No
VPS39	Yes
VPS41	No
WBSCR22	No
WHSC2	No
WNT4	No
WRB	No
YDJC	No
aderived from GAD (https://geneticassociationdb.nih.gov/), OMIM (http://omim.org/), Clinvar (http://www.ncbi.nlm.nih.gov/clinvar/), Orphanet (http://www.orpha.net/consor/cgi-bin/index.php), GWASdb (http://jjwanglab.org/gwasdb), NHGRI GWAS Catalog (https://www.ebi.ac.uk/gwas/), RegulomeDB (http://www.regulomedb.org/), HGMD (HGMD, http://www.hgmd.cf.ac.uk/ac/index.php)
