# Supplementary material for: PheWAS-Based Systems Genetics Methods for Anti-Breast Cancer Drug Discovery
Source: Genes (Basel). 2019 Feb 18;10(2):154. doi: 10.3390/genes10020154 (PMC6409623; doi:10.3390/genes10020154)
Supplement: Supplementary file 1 [file genes-10-00154-s001.zip › Supplememtary Materials - LS/Supplementary Table 10-LS.xlsx]

## Sheet: Supplementary Table 10
Supplementary Table 10. Basic information for agents targeting pathogenic genes within the top 100 genes of the PheWAS-Rank gene list
Agent	Targetsa	Activity information (breast cancer)b
681323	TNF	No
1D09C3	HLA-DRB5	No
99MTC-CIPROFLOXACIN	TOP2B	No
ABACAVIR	HLA-B	No
ABACAVIR	TNF	No
ABP 501	TNF	No
ABT-122	TNF	No
AC480	ERBB2	Clinically active
ACETYLSALICYLIC ACID	TP53	No
ACLARUBICIN	TOP2B	No
ADALIMUMAB	TNF	No
ADO-TRASTUZUMAB EMTANSINE	ERBB2	No
AD-P53	TP53	No
AEE788	ERBB2	No
AFATINIB	ERBB2	No
AFELIMOMAB	TNF	No
AFIMOXIFENE	ESRRG	Clinically active
ALLOPURINOL	MICB	No
ALT-801	TP53	No
ALX-0651	CXCR4	No
AMD-070	CXCR4	No
AMD-3100	CXCR4	No
AME-527	TNF	No
AMONAFIDE	TOP2B	Clinically active
AMRINONE	TNF	No
AMSACRINE	TOP2B	No
AN0128	TNF	No
AP-301-IH	TNF	No
APATINIB	CSK	Clinically active
APR-246	TP53	No
APREMILAST	TNF	No
ARRY-380	ERBB2	No
ARRY-614	MAPK11	No
ARRY-614	MAPK12	No
ARRY-797	MAPK11	No
ARRY-797	MAPK12	No
ARSENIC TRIOXIDE	MAPK3	Clinically active
ARSENIC TRIOXIDE	PML	Clinically active
ART621	TNF	No
AT9283	TYK2	No
AV411	TNF	No
AV-412	ERBB2	No
AVN-944	IMPDH2	No
AZD 3355	TP53	No
AZD8931	ERBB2	Clinically active
BECATECARIN	TOP2B	No
BEPRIDIL	CALM2	No
BEPRIDIL	CALM3	No
BIBW 2992	ERBB2	Clinically active
BIMATOPROST	PTGFR	No
BIMATOPROST (FREE ACID FORM)	PTGFR	No
BKT-140	CXCR4	No
BL-8040	CXCR4	No
BMS-582949	MAPK11	No
BMS-582949	MAPK12	No
BMS-599626	ERBB2	No
BMS-690514	ERBB2	No
BMS-936564	CXCR4	No
BOL-303259-X	PTGFR	No
BORTEZOMIB	PSMA3	Clinically active
CALCIUM	CALM2	No
CALCIUM	CALM3	No
CAMOBUCOL	TNF	No
CARBAMAZEPINE	BAG6	No
CARBAMAZEPINE	HLA-B	No
CARBAMAZEPINE	PRRC2A	No
CARBAMAZEPINE	TNF	No
CARFILZOMIB	PSMA3	No
CELASTROL	TNF	No
CEP-1347	MAPK12	No
CERTOLIZUMAB	TNF	No
CERTOLIZUMAB PEGOL	TNF	No
CGM097	TP53	No
CHLOROQUINE	TNF	No
CHLORPROMAZINE	CALM2	No
CHLORPROMAZINE	CALM3	No
CHOLIC ACID	ESRRG	No
CI-1033	ERBB2	Clinically active
CINCHOCAINE	CALM2	No
CINCHOCAINE	CALM3	No
CINOXACIN	TOP2B	No
CIPROFLOXACIN	TOP2B	No
CLENBUTEROL	TNF	No
CONTUSUGENE LADENOVEC	TP53	No
CP-724714	ERBB2	No
CRX-139	TNF	No
CTCE-9908	CXCR4	No
CTI-01	TNF	No
CUDC-101	ERBB2	No
CURAXIN CBLC102	TP53	No
CYT007-TNFQB	TNF	No
CYT-007-TNFQB	TNF	No
CYT-609	TNF	No
CYTOFAB	TNF	No
DACOMITINIB	ERBB2	No
DACTINOMYCIN	TOP2B	No
DARATUMUMAB	CD38	No
DAUNORUBICIN	TOP2B	No
DENDRITIC CELL VACCINE	TP53	No
DEXRAZOXANE	TOP2B	Clinically active
DHAQ DIACETATE	TOP2B	No
DIETHYLSTILBESTROL	ESRRG	No
DINOPROST TROMETHAMINE	PTGFR	No
DLX-105	TNF	No
DOCETAXEL	MAPT	Clinically active
DOXORUBICIN	TOP2B	Clinically active
ENOXACIN	TOP2B	No
EPINEPHRINE	TNF	No
EPIRUBICIN	TOP2B	Clinically active
ETANERCEPT	TNF	No
ETOPOSIDE	TOP2B	Clinically active
EXEBRYL-1	MAPT	No
FELODIPINE	CALM2	No
FELODIPINE	CALM3	No
FLEROXACIN	TOP2B	No
FLUNARIZINE	CALM2	No
FLUNARIZINE	CALM3	No
FLUOROQUINOLONE	TOP2B	No
FLUOROURACIL	TP53	No
FLUPHENAZINE	CALM2	No
FLUPHENAZINE	CALM3	No
FORMIC ACID	CTBP1	No
FR-133605	TNF	No
FRAMYCETIN	CXCR4	No
GATIFLOXACIN	TOP2B	No
GEFITINIB	ERBB2	Clinically active
GEMIFLOXACIN	TOP2B	No
GENISTEIN	ESRRG	No
GGF-2	ERBB2	No
GLUCOSAMINE	TNF	No
GOLIMUMAB	TNF	No
GSK-681323	MAPK12	No
GSK945237	TOP2B	No
GUANIDINE	DLG4	No
HDM201	TP53	No
HERZYME	ERBB2	Clinically active
HKI-272	ERBB2	Clinically active
HMPL-004	TNF	No
IBOCTADEKIN + DOXIL	TOP2B	No
IDARUBICIN	TOP2B	Clinically active
IGN311	ERBB2	No
ILOPROST	PTGFR	No
IMATINIB	DDR1	No
INFLIXIMAB	TNF	No
INGN-225	TP53	No
INGN-234	TP53	No
INSM-18	ERBB2	No
IRINOTECAN	PLCB1	Clinically active
ISA-P53-01	TP53	No
ISOFLURANE	CALM2	No
ISOFLURANE	CALM3	No
KC706	MAPK11	No
KC706	MAPK12	No
KRH-2731	CXCR4	No
LAPATINIB	ERBB2	Clinically active
LATANOPROST	PTGFR	No
LENALIDOMIDE	TNF	No
LEVOFLOXACIN	TOP2B	No
LOMEFLOXACIN	TOP2B	No
LOPERAMIDE	CALM2	No
LOPERAMIDE	CALM3	No
LUCANTHONE	TOP2B	No
L-VALINE	VARS	No
LY-2510924	CXCR4	No
LY-2584702	RPS6KB1	No
LY-2624587	CXCR4	No
LY2780301	RPS6KB1	No
LYS-6KAKT1	RPS6KB1	No
MDL-201112	TNF	No
MELATONIN	CALM2	No
MELATONIN	CALM3	No
MERCAPTOPURINE	IMPDH2	No
MGAH22	ERBB2	No
MITOXANTRONE	TOP2B	No
MM-111	ERBB2	Clinically active
MM-302	ERBB2	Clinically active
MOMELOTINIB	ERBB2	No
MOXIFLOXACIN	TOP2B	No
MSC2363318A	RPS6KB1	No
MSX-122	CXCR4	No
MYCOPHENOLATE MOFETIL	IMPDH2	No
MYCOPHENOLIC ACID	IMPDH2	No
NADH	IMPDH2	No
NALIDIXIC ACID	TOP2B	No
NERATINIB	ERBB2	Clinically active
NGR-HTNF	TNF	No
NICARDIPINE	CALM2	No
NICARDIPINE	CALM3	No
NIFEDIPINE	CALM2	No
NIFEDIPINE	CALM3	No
NORFLOXACIN	TOP2B	No
NOVOBIOCIN	TOP2B	No
NOVOBIOCINE	TOP2B	No
NPH-30907	TNF	No
NPS-31807	TNF	No
NS-018	TYK2	No
OFLOXACIN	TOP2B	No
ONYVAX-105	TNF	No
ONYX-015	TP53	No
OZORALIZUMAB	TNF	No
PACLITAXEL	MAPT	Clinically active
PACLITAXEL	TP53	Clinically active
PAZOPANIB + TYVERB/TYKERB	ERBB2	Clinically active
PDC-41	PTGFR	No
PEFLOXACIN	TOP2B	No
PEGSUNERCEPT	TNF	No
PELITINIB	ERBB2	No
PENTOXIFYLLINE	TNF	No
PERPHENAZINE	CALM2	No
PERPHENAZINE	CALM3	No
PERTUZUMAB	ERBB2	Clinically active
PF-04236921	TNF	No
PF-06410293	TNF	No
PF-06438179	TNF	No
PH-797804	MAPK11	No
PH-797804	MAPK12	No
PHENOXYBENZAMINE	CALM2	No
PHENOXYBENZAMINE	CALM3	No
PHENYTOIN	HLA-B	No
PIMOZIDE	CALM2	No
PIMOZIDE	CALM3	No
PIRFENIDONE	MAPK11	No
PIRFENIDONE	MAPK12	No
PIRFENIDONE	TNF	No
PLERIXAFOR	CXCR4	No
PMI-005	TNF	No
PN0621	TNF	No
POL-6326	CXCR4	No
POMALIDOMIDE	TNF	No
POZIOTINIB	ERBB2	Clinically active
PRANLUKAST	TNF	No
PRETARGET TECHNOLOGY	TNF	No
PROMETHAZINE	CALM2	No
PROMETHAZINE	CALM3	No
PSEUDOEPHEDRINE	ATF2	No
PSEUDOEPHEDRINE	TNF	No
QUINOLONES	TOP2B	No
R1503	MAPK12	No
RDEA119	MAPK3	No
REGORAFENIB	MAPK11	No
RG1273	ERBB2	No
RIBAVIRIN	IMPDH2	No
ROSOXACIN	TOP2B	No
RTA 744	TOP2B	No
S-222611	ERBB2	No
SALVICINE	TOP2B	No
SAR405838	TP53	No
SB681323	MAPK12	No
SCIO-469	MAPK12	No
SCIO-469	TNF	No
SEGARD	TNF	No
SEMAPIMOD	MAPK11	No
SEMAPIMOD	MAPK12	No
SGT-53	TP53	No
SMP-534	MAPK12	No
SNS-595	TOP2B	No
SORAFENIB	MAPK11	Clinically active
SORAFENIB	MAPK12	Clinically active
SORAFENIB	MAPK3	Clinically active
SPARFLOXACIN	TOP2B	No
SPV-30	TNF	No
STAUROSPORINE	CSK	No
SULINDAC	MAPK3	No
SURADISTA	CXCR4	No
TAFLUPROST	PTGFR	No
TAK165	ERBB2	No
TAK-285	ERBB2	No
TAR-1	TP53	No
TENIPOSIDE	TOP2B	No
TG-0054	CXCR4	No
TG100801	CSK	No
TGAAC-94	TNF	No
THALIDOMIDE	TNF	No
THIOGUANINE	IMPDH2	No
THIOUREIDOBUTYRONITRILE	TP53	No
TNF ALPHA KINOID	TNF	No
TNFQB THERAPEUTIC VACCINES	TNF	No
TOP-53	TOP2B	No
TRASTUZUMAB	ERBB2	Clinically active
TRASTUZUMAB EMTANSINE	ERBB2	Clinically active
TRASTUZUMAB-DM1	ERBB2	Clinically active
TRAVOPROST	PTGFR	No
TRETINOIN	PML	No
TRIFLUOPERAZINE	CALM2	No
TRIFLUOPERAZINE	CALM3	No
TROGLITAZONE	ESRRG	No
TROVAFLOXACIN	TOP2B	No
TYKERB	ERBB2	No
TYVERB/TYKERB	ERBB2	Clinically active
VALRUBICIN	TOP2B	No
VORELOXIN	TOP2B	No
VX-148	IMPDH2	No
VX-702	MAPK11	No
VX-702	MAPK12	No
VX-702	TNF	No
VX-745	MAPK12	No
XL418	RPS6KB1	No
XL647	ERBB2	No
YSIL6	TNF	No
ZEN-012	TOP2B	No
aderived from DGIdb (http://dgidb.genome.wustl.edu/), TTD (http://bidd.nus.edu.sg/group/cjttd/), and DrugBank (http://www.drugbank.ca/)
bderived from TTD (http://bidd.nus.edu.sg/group/cjttd/), DrugBank (http://www.drugbank.ca/), and ClinicalTrials (http://clinicaltrials.gov/)
