# Supplementary material for: PheWAS-Based Systems Genetics Methods for Anti-Breast Cancer Drug Discovery
Source: Genes (Basel). 2019 Feb 18;10(2):154. doi: 10.3390/genes10020154 (PMC6409623; doi:10.3390/genes10020154)
Supplement: Supplementary file 1 [file genes-10-00154-s001.zip › Supplememtary Materials - LS/Supplementary Table 4.xlsx]

## Sheet: Supplementary Table 4
Supplementary Table 4. PheWAS-Rank gene list
Gene	PheWAS-Rank output value
TK1	1.36166
TAP2	0.965132
HLA-B	0.864264
CALM3	0.802333
GRB2	0.779898
CALM2	0.770766
CSNK2B	0.750248
UBE2C	0.685976
DLG4	0.680782
MAPK3	0.669894
HLA-C	0.631259
POLR2A	0.621781
C2	0.600369
EHMT2	0.594605
PML	0.585954
IKZF1	0.571934
WNK1	0.568643
MAPK11	0.561423
MAPK12	0.553952
IRS1	0.549643
RELB	0.54519
DHX9	0.542241
TP63	0.531358
PHF1	0.530806
RDBP	0.529262
VARS	0.517861
TP53	0.510913
RPS6KB1	0.510452
DDR1	0.508545
DONSON	0.504591
PSMA3	0.504591
CD38	0.5
FBXL5	0.5
HAT1	0.497479
HIST1H3B	0.496029
HIST1H3C	0.496029
HIST1H3D	0.496029
HIST1H3G	0.496029
HOXB13	0.481769
ATF2	0.480046
GABARAP	0.479043
EIF6	0.47511
LAMA2	0.474951
IRF4	0.473097
SMC4	0.47205
VPS39	0.471138
CTBP1	0.468863
MYO6	0.467635
TAB1	0.462678
MASP1	0.453104
BAG6	0.449465
ERBB2	0.446354
PBX2	0.444716
IMPDH2	0.441208
RBBP5	0.437686
LAMC1	0.427538
TYK2	0.425839
ATP2B2	0.416785
ARIH2	0.415495
CBLC	0.409754
BBS9	0.405939
PEX14	0.398746
PKNOX1	0.39464
EIF3B	0.390663
ESRRG	0.388893
CSK	0.388117
SDC4	0.387033
TNFAIP3	0.384495
NCAPH2	0.383756
PLXNB2	0.383756
PPP6R2	0.383756
RABL2B	0.383756
SBF1	0.383756
IFIT2	0.38257
IFIT3	0.38257
TOP2B	0.380024
PLCB1	0.378266
ATF6B	0.373817
ATP6V1G2	0.373817
C6orf25	0.373817
C6orf48	0.373817
CLIC1	0.373817
DDAH2	0.373817
DDX39B	0.373817
HLA-DRB5	0.373817
LSM2	0.373817
MICB	0.373817
NCR3	0.373817
PRRC2A	0.373817
TNF	0.373817
DBC1	0.370763
SEZ6L2	0.368244
ANAPC10	0.366625
STAM2	0.358755
NRXN2	0.356677
PTGFR	0.356605
SH3GL3	0.354283
MAPT	0.352674
CXCR4	0.349641
TRIM24	0.348796
IRF7	0.348419
MAEA	0.347992
TACC3	0.347992
WHSC1	0.347992
WHSC2	0.347992
CDH13	0.347302
PSMB8	0.343909
PSMB9	0.343909
TAP1	0.343909
APOM	0.339342
COPS3	0.339267
STX1A	0.338874
GATAD2A	0.33599
DYRK1A	0.330267
RIT2	0.330044
RHOA	0.327473
SF1	0.326723
ADIPOQ	0.326571
DUSP10	0.324408
NR1I3	0.319123
RXRA	0.317968
CDH4	0.316895
HIST1H1D	0.314982
ATP2B1	0.313479
SLC12A2	0.312442
DAXX	0.306126
TNFSF11	0.305421
CBX1	0.305278
PVR	0.303693
CDH2	0.30266
ACO2	0.301369
SOX4	0.298265
ZBTB40	0.298242
THAP1	0.296529
RXRB	0.291748
GCK	0.287745
MCFD2	0.28466
GCKR	0.284485
SELL	0.280231
ARSA	0.278058
ANAPC5	0.275766
CPSF3L	0.275007
SDF4	0.275007
CCND2	0.274704
FDFT1	0.272942
IKBKE	0.270072
MTOR	0.269948
SCAMP2	0.268814
CD36	0.267986
PSMB5	0.265302
PDE3A	0.260278
DALRD3	0.259077
QARS	0.259077
CBS	0.258708
MGST3	0.258496
TMCO1	0.258496
NUDT1	0.256344
OPTN	0.25589
OASL	0.253498
ABCE1	0.252295
CAPZA2	0.252295
CD164	0.252295
DPM1	0.252295
E4F1	0.252295
ESRRA	0.252295
FAAH	0.252295
FNDC3A	0.252295
HOOK1	0.252295
HTATSF1	0.252295
LEMD3	0.252295
MAD1L1	0.252295
MAN1A1	0.252295
MAN1A2	0.252295
MNAT1	0.252295
NFE2L1	0.252295
NMD3	0.252295
NXT2	0.252295
PLSCR4	0.252295
PNPLA2	0.252295
PRDX2	0.252295
PRKACB	0.252295
PSMC6	0.252295
PTPN2	0.252295
RBM7	0.252295
SLC35F5	0.252295
SMAD1	0.252295
SMURF1	0.252295
SPTBN2	0.252295
TFAM	0.252295
TNS1	0.252295
UBE2V2	0.252295
UBE2W	0.252295
UBE4A	0.252295
USP16	0.252295
ZNF140	0.252295
TCP1	0.251499
ATAD3A	0.248103
HLA-DMB	0.247396
HLA-DQA1	0.247396
HLA-DRA	0.247396
HLA-DRB1	0.247396
VHL	0.246589
TAPBP	0.245931
CALCOCO2	0.24522
HOXB1	0.24522
HOXB7	0.24522
UBE2Z	0.24522
CDH1	0.241661
CABP1	0.241655
CAMKK2	0.241655
HNF1A	0.241655
RNF10	0.241655
ZFP64	0.238281
PARD6B	0.238138
DDAH1	0.236707
DHX16	0.233724
FLOT1	0.233724
MDC1	0.233724
APOE	0.232613
ERCC2	0.232613
CTSA	0.232129
ELMO2	0.232129
MMP9	0.232129
CAPN1	0.229064
EHD1	0.229064
MEN1	0.229064
POLA2	0.229064
PYGM	0.229064
RASGRP2	0.229064
RPS6KA4	0.229064
SLC22A11	0.229064
NFS1	0.227611
HIST1H2AD	0.226422
HIST1H2BF	0.226422
HIST1H4B	0.226422
HIST1H4F	0.226422
HIST1H4H	0.226422
HSPA8	0.22572
CRP	0.224646
CORO1A	0.223682
GRIN2B	0.222595
NELL1	0.221908
DISC1	0.221685
GNA15	0.217474
HMG20B	0.217474
PHGDH	0.217257
ZNF652	0.217221
NRBP1	0.21626
C6orf15	0.216193
POU5F1	0.216193
ERG	0.215536
LIMS1	0.215536
TNFRSF13B	0.214226
WTAP	0.209648
POU2F1	0.208975
BDNF	0.208765
BUB1	0.206991
H2AFY	0.205753
FSHR	0.203823
CYP2C18	0.203485
ZCCHC24	0.20326
APOA1	0.203223
SIK3	0.203223
PAFAH1B2	0.202962
CNTN2	0.202117
NFASC	0.202117
NUAK2	0.202117
CAMSAP2	0.200541
ATP6V0C	0.200471
KCTD5	0.200471
MEFV	0.200471
PDPK1	0.200471
PKMYT1	0.200471
TCEB2	0.200471
ZNF174	0.200471
ZNF434	0.200471
PRMT5	0.199716
DSG3	0.199565
DVL1	0.199359
GDF5	0.199359
GLTPD1	0.199359
NOC2L	0.199359
SLC22A1	0.198983
BLM	0.197476
CIB1	0.197476
CRTC3	0.197476
FES	0.197476
IQGAP1	0.197476
UNC45A	0.197476
ARFIP1	0.197115
TLR2	0.197115
TRIM2	0.197115
CDK5RAP2	0.195382
FBXW2	0.195382
TCF7L2	0.194601
PPM1F	0.194416
TOP3B	0.194416
UBE2L3	0.194416
BRD2	0.193621
HLA-DPA1	0.193621
RPS26	0.192759
GCOM1	0.191055
POLR2M	0.191055
UIMC1	0.189978
CLK2	0.189448
FDPS	0.189448
FOXK2	0.186496
STRA13	0.186496
ARHGAP29	0.185139
WWOX	0.184711
ATRIP	0.183429
IP6K2	0.183429
LAMB2	0.183429
NCKIPSD	0.183429
QRICH1	0.183429
USP4	0.183429
WDR6	0.183429
DCC	0.183259
TNNC2	0.183259
ATP5I	0.182897
DGKQ	0.182897
GAK	0.182897
MYL5	0.182897
PDE6B	0.182897
PIGG	0.182897
PLCL2	0.182513
ANKRD28	0.181921
ARPC5	0.181452
EPAS1	0.179938
AR	0.1794
MAF	0.179
CPNE1	0.178868
EDEM2	0.178868
RBM12	0.178868
RBM39	0.178868
TRPC4AP	0.178868
IL1RL1	0.178255
PHYH	0.177951
GNA12	0.176504
WNT4	0.1759
CYTH1	0.175366
CNTN5	0.175162
CYP11A1	0.175142
GRB10	0.173346
RAPGEF5	0.173131
TBC1D5	0.173034
LPP	0.172378
EGR2	0.172186
NRBF2	0.172186
DVL2	0.171769
EIF4A1	0.171769
EIF5A	0.171769
GUCY2D	0.171769
TCF4	0.171448
ARMC6	0.170647
PRKD2	0.170353
BRAP	0.170097
IL1RAP	0.169715
LEPR	0.168926
DOCK2	0.167507
CENPN	0.166484
GAN	0.166484
GCSH	0.166484
IL2RA	0.166181
KCTD13	0.165847
TAOK2	0.165847
CAAP1	0.165664
DACH1	0.165598
BACE1	0.165219
CEP164	0.165219
ZNF259	0.165219
ARID3B	0.16494
CLK3	0.16494
TTC3	0.164924
GPM6A	0.164324
TBX5	0.164212
PPP1R9A	0.163748
KHDRBS2	0.163589
C11orf57	0.162835
DLAT	0.162835
PPP2R1B	0.162835
PMM1	0.162508
SREBF2	0.162508
TCF20	0.162508
GPRC5B	0.161649
HMGA2	0.16106
FHIT	0.160806
KDM5A	0.160612
B4GALT3	0.160139
CD244	0.160139
CD48	0.160139
F11R	0.160139
FCER1G	0.160139
NDUFS2	0.160139
SDHC	0.160139
SLAMF1	0.160139
USP21	0.160139
RORA	0.159816
CRYGC	0.159583
CDSN	0.159207
KNG1	0.158733
RASGRP1	0.158648
COL5A1	0.158406
FCN2	0.158406
TGFBR3	0.158138
PDS5B	0.15712
HOXB2	0.156627
SPC25	0.156193
FCGR2A	0.15591
NACC2	0.155776
PMPCA	0.155776
SDCCAG3	0.155776
SEC16A	0.155776
UBAC1	0.155776
PVRL2	0.155415
BANK1	0.155085
SNRPF	0.154313
CCL22	0.154067
HERPUD1	0.154067
ACP5	0.153248
PRB1	0.153172
HRG	0.15292
RFC4	0.15292
ST6GAL1	0.15292
TF	0.15287
LMO4	0.152619
CASC5	0.152481
PAK6	0.152481
RAD51	0.152481
RIOK3	0.152257
GLTSCR1	0.152109
MAPKAPK2	0.152059
PFKFB2	0.152059
PIGR	0.152059
AP3S2	0.152035
IDH2	0.152035
PDE4D	0.15201
SOD2	0.151813
TRIAP1	0.15113
ACIN1	0.150972
CEBPE	0.150972
HAUS4	0.150972
MMP14	0.150972
OXA1L	0.150972
PABPN1	0.150972
SLC7A7	0.150972
ELN	0.149781
FKBP6	0.149781
TBL2	0.149781
WBSCR22	0.149781
BAK1	0.149418
CUTA	0.149418
RGL2	0.149418
RING1	0.149418
RPS18	0.149418
NOTCH4	0.149104
PAX5	0.148368
FGF7	0.148151
BRWD1	0.148072
ETS2	0.148072
HMGN1	0.148072
PSMG1	0.148072
MDH2	0.14797
POR	0.14797
STYXL1	0.14797
ZP3	0.14797
SRPRB	0.147397
TOPBP1	0.147397
SSBP2	0.147385
GC	0.147374
IGF2BP2	0.146897
VPS41	0.146282
BMP6	0.146173
PARP1	0.146129
HOXC11	0.145858
HOXC8	0.145858
CENPC1	0.145761
ITGAX	0.145471
MOB3B	0.145129
CAPZB	0.144885
HTR6	0.144885
RNF186	0.144885
ATF1	0.144779
LARP4	0.144779
TLE4	0.144621
PAPOLG	0.144527
REL	0.144527
IKZF4	0.144015
FASTKD2	0.142988
RAB38	0.142684
ZNF330	0.142674
GBP1	0.142262
BIN1	0.141933
FOXG1	0.141175
ANK3	0.140256
STX18	0.140065
C4A	0.140056
CFB	0.140056
NEU1	0.140056
CADPS2	0.140046
PRC1	0.139515
DENND4A	0.139037
PTPLAD1	0.139037
RAB11A	0.139037
MSH2	0.138786
SOCS5	0.138786
