# Supplementary material for: PheWAS-Based Systems Genetics Methods for Anti-Breast Cancer Drug Discovery
Source: Genes (Basel). 2019 Feb 18;10(2):154. doi: 10.3390/genes10020154 (PMC6409623; doi:10.3390/genes10020154)
Supplement: Supplementary file 1 [file genes-10-00154-s001.zip › Supplememtary Materials - LS/Supplementary Table 5-LS.xlsx]

## Sheet: Supplementary Table 5
Supplementary Table 5. The top 100 genes of the original PheWAS-derived gene list and the PheWAS-Rank gene list
PheWAS gene seta	Related to breast cancer c	PheWAS-Rank gene setb	Related to breast cancerc
CD38	No	TK1	No
C1QTNF7	No	TAP2	No
RP11-484O2.1	No	HLA-B	Yes
RP11-665G4.1	No	CALM3	Yes
BST1	No	GRB2	Yes
CPEB2	No	CALM2	Yes
AC006296.3	No	CSNK2B	No
FBXL5	No	UBE2C	Yes
C6orf97	No	DLG4	No
RNU6-813P	No	MAPK3	Yes
CCDC170	Yes	HLA-C	Yes
RP11-89N17.4	No	POLR2A	No
NULL	No	C2	No
BBS9	No	EHMT2	Yes
BMPER	No	PML	Yes
ESRRG	Yes	IKZF1	No
HDAC10	No	WNK1	Yes
KLHDC7B	No	MAPK11	No
NCAPH2	No	MAPK12	No
PPP6R2	No	IRS1	Yes
C22orf41	No	RELB	No
RP3-402G11.5	No	DHX9	Yes
MAPK12	No	TP63	Yes
MOV10L1	No	PHF1	No
SCO2	No	RDBP	No
MAPK11	No	VARS	No
RABL2B	No	TP53	Yes
CHKB	No	RPS6KB1	Yes
PLXNB2	No	DDR1	Yes
ODF3B	No	DONSON	No
CTA-384D8.20	No	PSMA3	No
MLC1	No	CD38	No
FAM116B	No	FBXL5	No
AC002055.4	No	HAT1	No
TUBGCP6	No	HIST1H3B	No
TYMP	Yes	HIST1H3C	No
XX-C283C717.1	No	HIST1H3D	No
AC002056.3	No	HIST1H3G	No
CPT1B	No	HOXB13	Yes
SBF1	No	ATF2	Yes
MIOX	No	GABARAP	Yes
CTA-384D8.31	No	EIF6	Yes
CTA-384D8.32	No	LAMA2	No
TRABD	No	IRF4	No
PSORS1C1	No	SMC4	No
XXbac-BPG299F13.15	No	VPS39	Yes
TNF	Yes	CTBP1	Yes
C6orf48	No	MYO6	No
VARS	No	TAB1	Yes
XXbac-BPG296P20.14	No	MASP1	No
XXbac-BPG116M5.16	No	BAG6	No
LY6G5B	No	ERBB2	Yes
MICB	No	PBX2	No
MICA	Yes	IMPDH2	No
HLA-B	Yes	RBBP5	No
SKIV2L	No	LAMC1	No
C2	No	TYK2	No
CSNK2B	No	ATP2B2	Yes
CYP21A1P	No	ARIH2	No
CLIC1	Yes	CBLC	No
NCR3	No	BBS9	No
C6orf25	No	PEX14	No
PRRC2A	No	PKNOX1	No
AIF1	Yes	EIF3B	No
ATF6B	No	ESRRG	Yes
BAG6	No	CSK	Yes
LY6G6C	No	SDC4	Yes
DDAH2	No	TNFAIP3	No
LY6G5C	No	NCAPH2	No
EHMT2	Yes	PLXNB2	No
C6orf27	No	PPP6R2	No
HLA-DRB5	No	RABL2B	No
HCP5	No	SBF1	No
LSM2	Yes	IFIT2	No
GPANK1	No	IFIT3	Yes
ATP6V1G2	No	TOP2B	No
HCG27	No	PLCB1	No
HLA-C	Yes	ATF6B	No
ABHD16A	No	ATP6V1G2	No
DHFRP2	No	C6orf25	No
BAT2	No	C6orf48	No
UQCRHP1	No	CLIC1	Yes
STK19	No	DDAH2	No
XXbac-BPG248L24.12	No	DDX39B	No
XXbac-BPG248L24.10	No	HLA-DRB5	No
LST1	No	LSM2	Yes
DDX39B	No	MICB	No
RDBP	No	NCR3	No
PTGFR	No	PRRC2A	No
TYR	No	TNF	Yes
C4orf48	No	DBC1	No
RP11-1398P2.1	No	SEZ6L2	No
POLN	No	ANAPC10	No
TMEM129	No	STAM2	No
WHSC2	No	NRXN2	Yes
WHSC1	Yes	PTGFR	No
TACC3	Yes	SH3GL3	No
MAEA	No	MAPT	Yes
RP11-317B7.2	No	CXCR4	Yes
RP11-317B7.3	No	TRIM24	Yes
a top 100 genes of the original PheWAS-derived gene list
btop 100 genes of the PheWAS-Rank gene list
c derived from GAD (https://geneticassociationdb.nih.gov/), OMIM (http://omim.org/), Clinvar (http://www.ncbi.nlm.nih.gov/clinvar/), Orphanet (http://www.orpha.net/consor/cgi-bin/index.php), GWASdb (http://jjwanglab.org/gwasdb), NHGRI GWAS Catalog (https://www.ebi.ac.uk/gwas/), RegulomeDB (http://www.regulomedb.org/), and HGMD (HGMD, http://www.hgmd.cf.ac.uk/ac/index.php)
